# Supplementary material for: Virulence Biomarkers of Bursaphelenchus xylophilus: A Proteomic Approach
Source: Front Plant Sci. 2022 Feb 8;12:822289. doi: 10.3389/fpls.2021.822289 (PMC8861294; doi:10.3389/fpls.2021.822289)
Supplement: Supplementary file 1 [file Table_1.XLSX]

## Sheet: Table S1
Supplementary Table S1. Secretome analysis by SWATH-MS. Statistical analysis performed by Mann-Whitney U test and statistical significance considered for p-values below 0.05. Pairwise comparisons performed using the normalized protein levels. Protein levels estimated by summing all the filtered transitions from all the filtered peptides for a given protein and normalized to the levels of the inte…
		Protein Levels (normalized to IS)										Mann - Whitney U test
No. of peptides	Protein	SEC_BxAv_#001	SEC_BxAv_#002	SEC_BxAv_#003	SEC_BxAv_#004	SEC_BxAv_#005	SEC_BxAv_#006	SEC_BxV_#001	SEC_BxV_#002	SEC_BxV_#005	SEC_BxV_#006	p-value(Non Para.)
7	BXY_0955000.1	0.0283006	0.0195464	0.0327841	0.0345235	0.0393511	0.028412	0.00695894	0.00354716	0.0144169	0.0149258	0.00952381
10	BXY_0590200.1	0.0427846	0.040809	0.050591	0.0936977	0.0950199	0.0701861	0.00848049	0.00348582	0.0244522	0.0232193	0.00952381
1	BXY_0133500.1	0.0183312	0.0658443	0.0194672	0.197924	0.257568	0.0246369	0.00458936	0.0038678	0.00323923	0.00336646	0.00952381
9	BXY_0492500.1	0.0244593	0.0147627	0.0278053	0.0294074	0.0325232	0.0354552	0.00119686	0.00215431	0.00366768	0.00322119	0.00952381
11	BXY_1141200.1	0.036602	0.0179951	0.0390251	0.0495008	0.0574319	0.0543265	0.00497546	0.00303048	0.0169401	0.0147491	0.00952381
11	BXY_1076200.1	0.105607	0.0614217	0.102815	0.0912433	0.115612	0.116109	0.0198845	0.0227093	0.0572847	0.0505915	0.00952381
7	BXY_1651000.1	0.0120577	0.00978248	0.0149566	0.0192222	0.0223971	0.0167027	0.000983611	0.00087092	0.00959968	0.00928535	0.00952381
12	BXY_1014200.1	0.428898	0.0951268	0.575687	0.547752	0.578159	0.660574	0.00939879	0.00651258	0.0910492	0.0726995	0.00952381
11	BXY_1561100.1	1.14512	0.217055	1.00734	0.518988	0.557218	0.297855	0.0387211	0.0720855	0.208173	0.179209	0.00952381
1	BXY_0916600.1	0.000924618	0.00076094	0.000713266	0.00227866	0.00233666	0.00167667	0.00010648	7.38196e-05	0.000462404	0.000383564	0.00952381
1	BXY_1419600.1	0.00208002	0.000810983	0.00190193	0.00234949	0.0028473	0.00581233	7.09574e-05	0.000158503	0.000754789	0.000691544	0.00952381
5	BXY_0339100.1	0.0132204	0.00869537	0.0132758	0.0281837	0.0271932	0.0201605	0.000632636	0.000684697	0.00482492	0.00474328	0.00952381
8	BXY_0035000.1	0.0298644	0.0317828	0.0421562	0.0497689	0.0429387	0.0540405	0.0136582	0.0178168	0.0262843	0.021133	0.00952381
9	BXY_1748000.1	0.0368152	0.0186679	0.040515	0.0469916	0.0549215	0.0685897	0.00397786	0.00310484	0.0156097	0.0118764	0.00952381
6	BXY_1032700.1	0.0235499	0.00947791	0.0277897	0.0356471	0.0338221	0.0252253	0.00155668	0.00207068	0.0075944	0.00658134	0.00952381
10	BXY_0963700.1	0.00435525	0.00195977	0.00292667	0.00610704	0.00599463	0.00685907	0.0411343	0.0520587	0.0625568	0.0570295	0.00952381
6	BXY_0629000.1	0.07165	0.0353091	0.0840402	0.0876393	0.094	0.11755	0.00271983	0.00279309	0.0231618	0.0196632	0.00952381
1	BXY_0580700.1	0.000657729	0.000354398	0.000782107	0.00187075	0.00214724	0.00233525	0.000129156	5.82605e-05	0.000324602	0.000121655	0.00952381
4	BXY_1014700.1	0.029452	0.0128452	0.0386118	0.0326653	0.0370125	0.0449533	0.000573357	0.00148562	0.010624	0.00825131	0.00952381
5	BXY_1586300.1	0.0192241	0.0101564	0.017139	0.0222994	0.0230255	0.0430802	0.000909043	0.00106713	0.00162004	0.00237466	0.00952381
5	BXY_0652300.1	0.0353446	0.0220779	0.0451291	0.0600296	0.0620992	0.0720422	0.00106957	0.0066471	0.0197503	0.0170519	0.00952381
6	BXY_0161100.1	0.134755	0.0696967	0.153281	0.158283	0.163803	0.310325	0.0142155	0.0154916	0.0404837	0.0337712	0.00952381
6	BXY_0532600.1	0.0258405	0.00625216	0.0215275	0.0232417	0.0279281	0.0315249	0.00071034	0.0014537	0.00480444	0.00355805	0.00952381
3	BXY_0564000.1	0.00615069	0.00340212	0.00436601	0.00779736	0.0102342	0.0188601	0.000361122	0.000350009	0.00271893	0.0026713	0.00952381
7	BXY_0555900.1	0.0277851	0.0147961	0.0294539	0.0443666	0.0415909	0.0370512	0.0091137	0.0115096	0.0145117	0.0121704	0.00952381
4	BXY_1046000.1	0.0254696	0.0112793	0.02556	0.0378539	0.0468909	0.0412256	0.0013605	0.0046168	0.00902752	0.0087556	0.00952381
5	BXY_1038500.1	0.0215512	0.0128139	0.0262803	0.0219865	0.0235545	0.0300759	0.00106266	0.00193659	0.0056656	0.00679079	0.00952381
3	BXY_0299200.1	0.00682059	0.01353	0.00706796	0.0104269	0.011647	0.00599692	0.00542809	0.000438832	0.00181634	0.000588248	0.00952381
1	BXY_0500900.1	0.00108056	0.00357628	0.0015632	0.0021694	0.00240326	0.00132773	0.000170231	6.96898e-05	0.000982492	0.000928748	0.00952381
8	BXY_1650900.1	0.0876291	0.0219498	0.10376	0.0889652	0.103495	0.183358	0.00577894	0.00787003	0.0168784	0.0136842	0.00952381
3	BXY_0840000.1	0.00685143	0.00309484	0.00918258	0.0120178	0.0114987	0.0105018	0.00143218	0.000388259	0.00206288	0.00156677	0.00952381
1	BXY_0357600.1	0.000290827	0.000250832	0.000238476	0.000252209	0.000525623	0.00026587	8.22271e-05	8.95318e-05	0.000207513	0.000131305	0.00952381
4	BXY_1121700.1	0.00248775	0.0017511	0.00133627	0.00399339	0.00473616	0.00596541	0.00674166	0.00793925	0.0110589	0.0100911	0.00952381
1	BXY_0648900.1	0.00227331	0.000908387	0.00234157	0.00388133	0.00380742	0.00322773	0.000117894	0.000663749	0.000262035	0.000324718	0.00952381
5	BXY_1701300.1	0.0425117	0.0285296	0.0518039	0.0497971	0.053321	0.0731077	0.00568381	0.00659648	0.0252898	0.0200072	0.00952381
1	BXY_0370000.1	0.000529435	0.000650911	0.000637091	0.00160862	0.00177549	0.000922339	0.000101151	0.000321176	0.000416369	0.000316665	0.00952381
6	BXY_0718200.1	0.0465649	0.03027	0.0540197	0.0649618	0.073116	0.0980172	0.00245349	0.00282901	0.0101493	0.00886723	0.00952381
1	BXY_1064200.1	0.00736682	0.000332123	0.00764203	0.0137439	0.0164398	0.010706	3.81864e-05	3.84452e-05	0.000319023	0.00032896	0.00952381
2	BXY_0778600.1	0.00531049	0.00143979	0.00604815	0.00586624	0.00588945	0.00651332	0.000318386	0.000223358	0.000863994	0.000724915	0.00952381
4	BXY_0103500.1	0.025964	0.0156739	0.0294826	0.0218024	0.0260065	0.0143445	0.000587927	0.000740198	0.0082537	0.00487733	0.00952381
3	BXY_0228400.1	0.0124055	0.00385502	0.0147761	0.0180085	0.0202624	0.0283367	0.00044888	0.0006192	0.0037331	0.00314193	0.00952381
2	BXY_0846500.1	0.00484937	0.00245209	0.00677711	0.0127151	0.0144586	0.0139207	0.000347331	0.000487875	0.0014512	0.00132872	0.00952381
4	BXY_0812300.1	0.00662064	0.00293843	0.00706409	0.00697762	0.00788351	0.0106472	0.000129984	0.000207287	0.00241996	0.00140311	0.00952381
2	BXY_0237600.1	0.00338588	0.00233472	0.00466296	0.00609608	0.00638911	0.00536978	0.000192063	0.000351132	0.00224792	0.00231552	0.00952381
2	BXY_0494700.1	0.00483252	0.0051068	0.010652	0.00554777	0.00472344	0.00764523	0.00318262	0.00447907	0.00257384	0.00245833	0.00952381
3	BXY_1655200.1	0.00434641	0.00181532	0.00762621	0.0167732	0.0156785	0.00680041	0.000536971	0.000295319	0.00113735	0.00104832	0.00952381
3	BXY_1145100.1	0.0224534	0.0136777	0.0280075	0.0222411	0.0232494	0.0205653	0.00139351	0.00594505	0.00638987	0.00495812	0.00952381
1	BXY_0103100.1	0.00058838	0.000198576	0.000583137	0.000710438	0.000913425	0.000788517	3.16029e-05	9.22202e-05	0.000190359	0.000182257	0.00952381
4	BXY_1306200.1	0.037438	0.0182477	0.0450493	0.0546315	0.053773	0.0676218	0.00173208	0.0046413	0.00905969	0.00541469	0.00952381
2	BXY_1122200.1	0.00519252	0.0030368	0.00679828	0.0071659	0.00748739	0.00702582	0.000284827	0.00131397	0.00228307	0.00193159	0.00952381
4	BXY_1122100.1	0.0150307	0.015312	0.0194118	0.0169731	0.0178713	0.0182766	0.0046176	0.00568176	0.00922171	0.00793471	0.00952381
1	BXY_0179400.1	0.000810132	0.0011181	0.00196056	0.00205547	0.00168356	0.000961009	5.0048e-05	2.96157e-05	0.000201113	6.72953e-05	0.00952381
3	BXY_0353300.1	0.0166714	0.00842589	0.020238	0.0185098	0.0172466	0.0184774	0.00234135	0.00197004	0.00773525	0.00740881	0.00952381
1	BXY_0241000.1	0.00172557	0.00344346	0.00210884	0.00276227	0.00420751	0.00280349	6.04428e-05	0.00102106	0.000818028	0.000805415	0.00952381
2	BXY_0042700.1	0.00265566	0.00274553	0.00280987	0.0038711	0.00372922	0.00205453	0.000131361	0.000190763	0.00179598	0.00187894	0.00952381
4	BXY_1770300.1	0.0398892	0.0263942	0.0492275	0.0629869	0.0722971	0.0726325	0.00376099	0.00457364	0.00653663	0.00960716	0.00952381
5	BXY_0197100.1	0.04203	0.0234605	0.0534458	0.0592841	0.062388	0.100716	0.00948618	0.0116784	0.00853186	0.00532052	0.00952381
4	BXY_0829900.1	0.038264	0.0377034	0.0454891	0.0268955	0.0289049	0.018883	0.00405598	0.00786583	0.00827787	0.00686916	0.00952381
5	BXY_0222100.1	0.00773698	0.00397309	0.00754919	0.012379	0.0132774	0.0100355	0.000449448	0.000428941	0.00375317	0.00224425	0.00952381
5	BXY_0174200.1	0.0375372	0.0508114	0.0364474	0.0184737	0.0217439	0.0132537	0.118174	0.124598	0.110375	0.0904662	0.00952381
1	BXY_0707300.1	0.00113868	0.000365164	0.00146809	0.000755095	0.00197228	0.0010277	0.00228806	0.0078673	0.0154107	0.0118919	0.00952381
1	BXY_1548700.1	0.00301963	0.000146483	0.0014472	0.00356863	0.00355896	0.00655046	6.27456e-05	9.72438e-05	0.000116795	0.000111302	0.00952381
2	BXY_0579700.1	0.00343074	0.00408673	0.00346324	0.00322963	0.00351214	0.00264749	0.00634158	0.00871051	0.0150988	0.0129415	0.00952381
2	BXY_0723800.1	0.0217613	0.0140068	0.0296091	0.027417	0.0263771	0.0382249	0.00222403	0.00160127	0.00436882	0.0026466	0.00952381
3	BXY_1086300.1	0.0011817	0.000569744	0.0006187	0.00331307	0.00308691	0.00482472	0.000106003	0.000124662	0.000466637	0.000290001	0.00952381
1	BXY_0248600.1	0.00155038	0.000710852	0.00144102	0.00257488	0.00271072	0.00141754	0.000185858	0.000150434	0.00061591	0.000649699	0.00952381
4	BXY_1150300.1	0.0161111	0.0100837	0.01851	0.0183169	0.0201064	0.0266185	0.00225903	0.00222514	0.00579807	0.0048165	0.00952381
2	BXY_0591800.1	0.205683	0.063441	0.249848	0.243494	0.262076	0.200403	0.0324002	0.0410813	0.0432162	0.03201	0.00952381
3	BXY_0504300.1	0.00084262	0.000525798	0.00110633	0.000674862	0.00101019	0.00099878	0.00554928	0.00608298	0.0101094	0.0103834	0.00952381
5	BXY_0535400.1	0.0779932	0.0618342	0.062567	0.0980627	0.103762	0.0793408	0.0148284	0.0179603	0.0315216	0.0252769	0.00952381
1	BXY_0927300.1	0.0002866	0.000789185	0.000418962	0.00107835	0.000556413	0.000735687	0.00133738	0.0019524	0.00762861	0.00588112	0.00952381
4	BXY_1703500.1	0.00141029	0.00224799	0.00129231	0.00179807	0.00197834	0.00185601	0.00485087	0.00633884	0.0125904	0.0115224	0.00952381
2	BXY_1017900.1	0.00754237	0.0058367	0.0116875	0.0108586	0.00959931	0.0127183	0.00147915	0.0017806	0.00326796	0.00298347	0.00952381
2	BXY_1095200.1	0.00411841	0.00159239	0.00425591	0.0100675	0.012287	0.0126759	9.52514e-05	0.00033086	0.00141295	0.00135989	0.00952381
2	BXY_0753200.1	0.0445985	0.0239666	0.0562343	0.0614849	0.0594249	0.0903504	0.0062126	0.00650161	0.0148728	0.0128191	0.00952381
1	BXY_0686500.1	0.00261385	0.0012226	0.00285645	0.0058556	0.0065134	0.00525735	0.000449579	0.000262358	0.00122016	0.00120758	0.00952381
3	BXY_1188300.1	0.0351138	0.0222335	0.0375809	0.0314055	0.0328062	0.0453545	0.00384225	0.00609716	0.00641742	0.00577753	0.00952381
2	BXY_1121800.1	0.00998898	0.00857678	0.0133574	0.00816141	0.00919605	0.00556138	0.00126705	0.00162207	0.00298669	0.00258539	0.00952381
2	BXY_0101000.1	0.00122019	0.000626787	0.000990552	0.00112318	0.00161923	0.00180229	0.00181652	0.00221099	0.00357793	0.00330136	0.00952381
1	BXY_0555800.1	0.00279182	0.00316342	0.00295373	0.0032103	0.00328556	0.00312183	0.000796686	0.000913291	0.000685513	0.000674972	0.00952381
3	BXY_0208200.1	0.0216496	0.0170717	0.0289445	0.0177851	0.0190357	0.011515	0.00372763	0.00465043	0.00461896	0.00411279	0.00952381
1	BXY_1590600.1	0.00323553	0.0016173	0.00310688	0.00334494	0.00405419	0.00291506	9.65359e-05	3.34078e-05	0.000935947	0.000703647	0.00952381
3	BXY_0843800.1	0.035159	0.0152973	0.0411928	0.046185	0.0271314	0.0289504	0.00277575	0.004533	0.014107	0.0127123	0.00952381
2	BXY_1671100.1	0.0032031	0.000981796	0.00397009	0.00603752	0.00615974	0.00489029	0.000386507	0.00040526	0.000946722	0.000981038	0.00952381
1	BXY_0882600.1	0.00767126	0.00391349	0.00714396	0.0104592	0.0100325	0.010015	0.000265499	0.000986478	0.00361892	0.00326509	0.00952381
4	BXY_1118500.1	0.0600508	0.0269001	0.0701903	0.0718765	0.0729242	0.101851	0.00806183	0.00658638	0.0226116	0.018249	0.00952381
1	BXY_0529300.1	0.00832855	0.00128869	0.00895773	0.018483	0.0197404	0.0027113	0.00012227	0.000299545	7.6394e-05	0.000152816	0.00952381
4	BXY_1660300.1	0.0549927	0.0442753	0.0656298	0.0487578	0.0508072	0.0510822	0.0056801	0.00478062	0.0240157	0.0187372	0.00952381
2	BXY_1553100.1	0.00115232	0.00247451	0.00146765	0.0036118	0.00281298	0.00418823	0.000365964	0.000312401	0.00114737	0.00100687	0.00952381
3	BXY_0398600.1	0.00736101	0.00890965	0.00917637	0.0083139	0.00853236	0.00470365	0.00232891	0.00253302	0.00301865	0.00253322	0.00952381
1	BXY_0718300.1	0.00149016	0.00093123	0.00198846	0.00203029	0.002568	0.00271575	4.23781e-05	0.000120761	0.000342035	0.000338035	0.00952381
1	BXY_0604600.1	0.0010909	0.000401054	0.00093555	0.0019075	0.00197284	0.00285874	2.89257e-05	4.99577e-05	0.000289427	0.000314085	0.00952381
3	BXY_0694500.1	0.00893285	0.00386753	0.0124598	0.00951546	0.00941697	0.00947802	0.00117065	0.00254539	0.00334853	0.00260857	0.00952381
1	BXY_1526100.1	0.00299872	0.0026377	0.00463719	0.00361067	0.00331059	0.00376253	0.000140339	6.71869e-05	0.000143432	3.71707e-05	0.00952381
2	BXY_1543100.1	0.0269611	0.0178524	0.0319485	0.0247573	0.0245937	0.0228769	0.00127852	0.0016834	0.0151438	0.0135791	0.00952381
2	BXY_1125700.1	0.0029269	0.00483562	0.00477149	0.00342656	0.00416629	0.0028105	0.000622065	0.00105276	0.00141187	0.00109645	0.00952381
1	BXY_0390900.1	0.00486011	0.000189119	0.00487071	0.00505237	0.00527943	0.00614724	7.89481e-05	6.52791e-05	5.87311e-05	0.000146166	0.00952381
1	BXY_0922600.1	0.00187035	0.00122199	0.00278783	0.00341056	0.00331699	0.00315288	9.55024e-05	8.95101e-05	0.000123392	0.000165776	0.00952381
3	BXY_1485700.1	0.00536905	0.00383542	0.00632255	0.00863926	0.00773491	0.00983651	0.000991026	0.000769081	0.00184008	0.00163084	0.00952381
1	BXY_1493500.1	0.00345789	0.00473016	0.00290251	0.00446993	0.00461865	0.00604331	0.00103091	0.00101091	0.000904947	0.000778517	0.00952381
1	BXY_0847100.1	0.00149013	0.000586371	0.00138337	0.00138305	0.00125173	0.000800811	4.04759e-05	0.000259467	0.000399995	0.00040902	0.00952381
1	BXY_0461600.1	0.00518293	0.00198204	0.00502211	0.00447551	0.00497016	0.0075807	0.000714308	0.000338713	0.00120904	0.00117636	0.00952381
2	BXY_0533100.1	0.00800476	0.00422225	0.0100975	0.0130089	0.0133057	0.0146161	0.00129564	0.00175251	0.00356915	0.00297767	0.00952381
4	BXY_1188000.1	0.00995722	0.0102803	0.0142839	0.00931107	0.0108566	0.00890493	0.00282569	0.00511326	0.0046584	0.00366555	0.00952381
2	BXY_1487600.1	0.00781674	0.00118535	0.00910772	0.0221379	0.0219866	0.0260718	0.000279585	0.000262828	0.000335315	0.00118305	0.00952381
1	BXY_0504500.1	0.006021	0.0043314	0.00697903	0.00612972	0.00570209	0.00894523	0.00104591	0.00163443	0.00274997	0.00291467	0.00952381
1	BXY_1424300.1	0.00207774	0.00219727	0.00272296	0.00233883	0.00244887	0.00343527	0.000786511	0.00121289	0.00153275	0.00138467	0.00952381
1	BXY_1012800.1	0.000977129	0.00181131	0.00147562	0.00132349	0.00183896	0.000780922	0.000119204	0.000114504	0.00072144	0.000753155	0.00952381
2	BXY_1388300.1	0.00481903	0.00283502	0.00626603	0.00875236	0.00608684	0.0062127	0.000514295	0.000399496	0.00223597	0.00185404	0.00952381
1	BXY_1079100.1	0.0014586	0.00144135	0.00212562	0.00236677	0.00256804	0.00181322	1.4418e-05	4.10241e-05	0.000118657	0.000125966	0.00952381
1	BXY_0436200.1	0.0174135	0.0072909	0.0203886	0.0426157	0.0589121	0.00649612	0.00030294	0.000607898	0.000140555	7.51202e-05	0.00952381
2	BXY_0829400.1	0.00179292	0.000661392	0.00196763	0.0024514	0.00301013	0.00200548	0.000147528	0.000265929	0.00048576	0.000654216	0.00952381
4	BXY_1121900.1	0.0403463	0.0324655	0.0360636	0.041764	0.0470808	0.0438159	0.00420497	0.00414464	0.00601119	0.00440274	0.00952381
2	BXY_1576800.1	0.0300404	0.0257877	0.0380995	0.0349907	0.0349749	0.0202389	0.00877055	0.0103042	0.0130358	0.00917657	0.00952381
1	BXY_1567700.1	0.00110194	0.00262387	0.00106857	0.00257347	0.00287843	0.00193948	0.000319654	0.00100984	0.000884909	0.000348905	0.00952381
3	BXY_0486700.1	0.0122754	0.00783643	0.0214973	0.0269031	0.0271308	0.0170905	0.00230481	0.00323918	0.00353526	0.00305677	0.00952381
2	BXY_1188200.1	0.0124304	0.00276783	0.0124641	0.0107883	0.0133065	0.0142528	0.0010506	0.00154729	0.000332368	0.000394074	0.00952381
1	BXY_1257500.1	0.00201061	0.00354162	0.00214882	0.00238202	0.00229552	0.00268314	0.000525696	0.000578128	0.000692429	0.000238231	0.00952381
1	BXY_1281300.1	0.00314707	0.00125057	0.00498043	0.00558938	0.00646762	0.00548111	3.04834e-05	1.05575e-05	0.000189127	0.000203646	0.00952381
1	BXY_0083100.1	0.000606986	0.000292612	0.000150001	0.0019885	0.00162655	0.00237003	0.000119988	0.000127171	7.86748e-05	8.79178e-05	0.00952381
2	BXY_0705200.1	0.0131921	0.00248886	0.0132811	0.0114524	0.0128517	0.00735494	0.000331736	0.000283655	0.00109392	0.000683049	0.00952381
1	BXY_0749800.1	0.000532426	0.000159377	0.000282498	0.00112378	0.00128156	0.00350346	1.8818e-05	0.000119232	0.000138531	8.97846e-05	0.00952381
1	BXY_0590100.1	0.00502474	0.00296639	0.00522116	0.00550662	0.00570097	0.00719142	0.000384038	0.000522062	0.00211978	0.002064	0.00952381
3	BXY_0073000.1	0.0140175	0.0179275	0.00481135	0.0111402	0.00663079	0.0149192	0.0529014	0.0288884	0.061082	0.0537637	0.00952381
1	BXY_0890400.1	0.000840237	0.002245	0.00142896	0.00204163	0.00222573	0.00205253	3.37727e-05	1.60575e-05	0.000671297	0.000552058	0.00952381
2	BXY_0524500.1	0.00944779	0.00243446	0.00984098	0.00944247	0.010885	0.0111228	0.000518128	0.000728226	0.0017685	0.000836395	0.00952381
1	BXY_0791600.1	0.00685107	0.00547505	0.00759756	0.00625505	0.00663444	0.00461205	0.000109274	3.16079e-05	0.00150208	0.0014137	0.00952381
1	BXY_0043100.1	0.0014403	0.000822331	0.00181379	0.00201592	0.00201148	0.00257173	8.17428e-05	0.000175316	0.000447842	0.000397871	0.00952381
1	BXY_1192500.1	0.00199517	0.00367155	0.00257358	0.00291177	0.00284433	0.00340626	0.000859421	0.000838532	0.000757471	0.000170908	0.00952381
1	BXY_0906600.1	0.00533215	0.002162	0.0060292	0.00441302	0.00584515	0.00321167	0.000103281	0.00011429	0.00166588	0.00160475	0.00952381
1	BXY_1090200.1	0.00248356	0.00323282	0.00292235	0.00387779	0.00495215	0.00824812	0.000194121	0.000102238	0.000113898	0.000154274	0.00952381
2	BXY_1303000.1	0.0117668	0.00111808	0.0167811	0.0323762	0.0394956	0.0341562	7.9601e-05	0.000124303	0.000436304	0.000372662	0.00952381
1	BXY_0820400.1	0.00277901	0.0031274	0.00316261	0.00235862	0.002381	0.00263463	0.000197244	0.00032899	0.000592606	0.000452221	0.00952381
1	BXY_0042900.1	0.0045899	0.00209597	0.00865905	0.00722478	0.00904098	0.00684643	0.00011189	2.05456e-05	0.00040904	0.00011472	0.00952381
1	BXY_0649600.1	0.00408717	0.000662704	0.00562697	0.00430782	0.00510078	0.0055524	5.46955e-05	0.000139805	0.000275364	0.000194395	0.00952381
1	BXY_1444600.1	0.00160626	0.00280892	0.00184893	0.00131065	0.00131026	0.000740529	7.14412e-05	0.000317119	0.000496303	0.000562167	0.00952381
1	BXY_0683400.1	0.00317204	0.0011495	0.00319118	0.00322539	0.00350602	0.00474886	0.000173458	5.11329e-05	0.00077229	0.000615363	0.00952381
2	BXY_0723900.1	0.00189143	0.000556095	0.00159427	0.00079222	0.001122	0.00484894	0.000457983	6.28408e-05	0.000550019	0.000321246	0.00952381
1	BXY_0206200.1	0.00640256	0.0087163	0.00730366	0.00603201	0.00649588	0.00441889	9.32739e-05	6.76989e-05	0.000154726	0.000226243	0.00952381
1	BXY_0521800.1	0.00287377	0.000670938	0.00216154	0.00285007	0.00407305	0.00312167	0.000157855	0.000378578	0.000581786	0.000568177	0.00952381
2	BXY_0059500.1	0.00889833	0.00197573	0.00957047	0.0116099	0.0108683	0.0100598	0.000307328	0.000257438	0.00110197	0.000145444	0.00952381
1	BXY_1195100.1	0.00655326	0.00461276	0.00749593	0.00628736	0.00690119	0.00953966	7.21725e-05	0.00017288	0.000389863	0.000302363	0.00952381
1	BXY_1510800.1	0.00628873	0.00374283	0.00776809	0.00678093	0.00771789	0.00470589	0.000936062	0.000769303	0.00167946	0.00163017	0.00952381
1	BXY_0854100.1	0.0032028	0.0011806	0.0033929	0.00438253	0.00452589	0.00435795	0.000306707	0.000416856	0.000557368	0.000448371	0.00952381
1	BXY_0818900.1	0.00172706	0.000858786	0.00279216	0.00255592	0.00305969	0.00214771	0.000175036	8.54595e-05	0.000580659	0.000739575	0.00952381
1	BXY_1325300.1	0.00572734	0.00169598	0.00675117	0.00592451	0.00655792	0.0063331	0.000591107	0.000662342	0.00026003	0.000438246	0.00952381
1	BXY_0463700.1	0.00580547	0.00302274	0.00734946	0.00560982	0.00483268	0.00420147	0.000520516	4.84219e-05	0.00103118	0.000929205	0.00952381
1	BXY_0439800.1	0.000197937	0.000219743	0.000219097	0.000379072	0.000364955	0.000297084	1.3995e-05	4.1893e-05	9.94056e-05	0.000120546	0.00952381
1	BXY_1651500.1	0.00116781	0.002806	0.00151639	0.00318812	0.00297427	0.00369025	9.74379e-05	4.7963e-05	0.000115711	0.000342208	0.00952381
1	BXY_0431400.1	0.00352422	0.004497	0.00601596	0.00371622	0.00411207	0.00432586	0.000637192	0.000785339	0.000234423	0.000224928	0.00952381
1	BXY_1083800.1	0.00249626	0.00191589	0.00182422	0.00192114	0.00215499	0.00174923	0.000662949	0.000165698	0.00125199	0.00138749	0.00952381
1	BXY_0829000.1	0.0047055	0.00114198	0.00607901	0.00730424	0.00908101	0.00101117	6.33069e-05	0.000134052	0.000627544	0.000538759	0.00952381
1	BXY_1261000.1	0.00192784	0.00186368	0.00243714	0.000741935	0.00163655	0.00166725	0.00470838	0.00560463	0.00705752	0.00493281	0.00952381
1	BXY_0851400.1	0.00153883	0.000588158	0.00160851	0.00260799	0.00258649	0.00352878	2.34407e-05	8.55057e-05	0.000143301	0.000241467	0.00952381
1	BXY_1588600.1	0.00230579	0.000634517	0.00241457	0.00192597	0.00203424	0.00276432	9.23632e-05	8.98095e-05	0.000326238	0.00032251	0.00952381
1	BXY_1465400.1	0.00712055	0.00590685	0.00742402	0.00755069	0.00750757	0.0107063	5.27899e-05	2.69101e-05	0.00147646	0.00196164	0.00952381
1	BXY_1238800.1	0.00549709	0.000886258	0.0067015	0.00958527	0.0105422	0.0136403	0.000159103	0.000153107	0.00065515	0.000410991	0.00952381
1	BXY_0900100.1	0.00202801	0.00148008	0.00222841	0.00513235	0.00491934	0.00356858	4.38592e-05	0.000248145	0.0012333	0.00111466	0.00952381
1	BXY_0818100.1	0.00720603	0.0027708	0.00717571	0.00561443	0.00684905	0.010265	0.000281395	0.000574642	0.00246781	0.00185335	0.00952381
1	BXY_0542900.1	0.016285	0.0119593	0.0180746	0.0242813	0.0268025	0.0302468	0.0010858	0.00127743	0.00339484	0.00294698	0.00952381
9	BXY_1185500.1	0.0456311	0.0209693	0.037067	0.088096	0.0817206	0.0716338	0.00296104	0.00280052	0.0212735	0.0187456	0.0190476
2	BXY_1435200.1	0.00121458	0.000959794	0.00244531	0.0044326	0.0057619	0.00544696	0.000216321	0.000315113	0.00055758	0.00107215	0.0190476
2	BXY_1031100.1	0.000354484	0.000160557	0.000494323	0.00102927	0.00115989	0.000957968	6.02408e-05	8.39112e-05	0.000295501	0.000157582	0.0190476
1	BXY_0999300.1	0.00109275	0.000815161	0.00018455	0.000414903	0.000333605	0.00040066	2.5707e-05	3.43185e-05	0.000177418	0.000196032	0.0190476
1	BXY_0967700.1	0.000974359	0.000242162	0.000786454	0.00195842	0.00182347	0.0020894	0.00015813	8.34193e-05	0.000246065	0.000163527	0.0190476
1	BXY_0129100.1	0.000884507	0.000149668	0.000644713	0.000785377	0.00104696	0.000724919	5.48278e-05	0.000146126	0.000256524	0.000123412	0.0190476
11	BXY_1769700.1	0.178402	0.0986887	0.200348	0.179807	0.200338	0.209657	0.0426765	0.0437943	0.117268	0.0872024	0.0190476
3	BXY_1373700.1	0.00459505	0.001099	0.0113409	0.00267097	0.0160507	0.0184548	0.000276038	0.000218309	0.00113679	0.000690157	0.0190476
3	BXY_1560900.1	0.0285876	0.0066996	0.0490782	0.0503763	0.0521872	0.0500994	0.000468055	0.000361641	0.00670716	0.00482779	0.0190476
8	BXY_0900700.1	0.0327851	0.006013	0.0395313	0.0384685	0.0407135	0.0401379	0.0013684	0.000932244	0.00681556	0.00533897	0.0190476
4	BXY_0735000.1	0.00560338	0.00299863	0.0107798	0.01009	0.0103206	0.00669927	0.000584814	0.000568237	0.00369731	0.00278039	0.0190476
4	BXY_0556000.1	0.0148853	0.0105638	0.0165976	0.0248338	0.0219273	0.0199604	0.00514667	0.00521342	0.0107887	0.00903159	0.0190476
2	BXY_0734900.1	0.00964591	0.0037812	0.0119485	0.0165389	0.0146549	0.0130763	0.000517655	0.00026081	0.00382357	0.00292193	0.0190476
3	BXY_1646000.1	0.0154611	0.00485282	0.0173352	0.0184429	0.020396	0.0228106	0.00145786	0.00154958	0.00767902	0.00457948	0.0190476
1	BXY_1088900.1	0.00075203	0.00022715	0.0011063	0.000787611	0.000663432	0.000602659	4.78293e-05	8.94696e-05	0.000240228	0.00018818	0.0190476
1	BXY_1583600.1	0.00291993	0.000353243	0.00165237	0.00826612	0.0103203	0.00630678	4.58663e-05	0.00019226	0.00076354	0.000228388	0.0190476
1	BXY_1586800.1	0.000275789	8.34169e-05	0.000431685	0.000730383	0.00083418	0.000387038	2.11364e-05	3.65231e-05	9.00002e-05	4.48724e-05	0.0190476
1	BXY_1760100.1	0.00492561	0.000409169	0.00466826	0.00652056	0.011854	0.0197627	8.79026e-05	6.81561e-05	0.000507702	0.000399484	0.0190476
1	BXY_1633700.1	0.000523749	0.000210945	0.000693122	0.0018455	0.00196428	0.00112851	4.644e-05	5.12488e-05	0.000349454	4.83609e-05	0.0190476
3	BXY_1239800.1	0.0315162	0.0109309	0.0313553	0.0301189	0.0349935	0.0487745	0.000846979	0.00162058	0.0116712	0.00947833	0.0190476
2	BXY_0059200.1	0.00479334	0.0012164	0.00466965	0.00520186	0.00624882	0.00486221	0.000187141	0.000234553	0.00122397	0.00121227	0.0190476
2	BXY_0842100.1	0.00610168	0.0010134	0.0114917	0.0101019	0.0106547	0.016402	0.00020971	0.000175019	0.00107245	0.000886437	0.0190476
1	BXY_1551400.1	0.00126459	0.000283919	0.00162127	0.00212207	0.00236298	0.00182569	7.83964e-05	9.12858e-05	0.0010507	0.000108538	0.0190476
2	BXY_0610500.1	0.0283716	0.0101886	0.0326101	0.0391499	0.0403307	0.0519072	0.000386555	0.00216031	0.0106786	0.00829653	0.0190476
1	BXY_0788800.1	0.000699174	0.00026946	0.00122434	0.00117878	0.00109765	0.00118291	1.56947e-05	3.70679e-05	0.000296575	0.000139418	0.0190476
2	BXY_1244500.1	0.00698471	0.00562645	0.00947431	0.0119668	0.0129974	0.0176602	0.00118636	0.00154921	0.00588686	0.00500623	0.0190476
1	BXY_0147900.1	0.00454266	0.00102457	0.00468404	0.00551939	0.00548798	0.00839721	4.58554e-05	0.000321114	0.000444613	0.00128396	0.0190476
2	BXY_0667800.1	0.00311414	0.00067674	0.0047174	0.00591848	0.00523589	0.00766992	0.00017026	0.00023753	0.000988996	0.000649536	0.0190476
2	BXY_1228700.1	0.00562823	0.00185258	0.00342189	0.00784085	0.0102104	0.0167335	0.000979179	0.000994017	0.00261395	0.00170561	0.0190476
3	BXY_0235600.1	0.00329408	0.00049374	0.00268143	0.00461598	0.00532889	0.00721161	0.000106569	0.000390665	0.000912895	0.000369012	0.0190476
2	BXY_1004200.1	0.00484116	0.00237703	0.00555025	0.0130191	0.0127703	0.0194808	0.00100459	0.00139486	0.00263449	0.00220973	0.0190476
1	BXY_0861200.1	0.000783054	0.000214364	0.0009382	0.00116775	0.000987449	0.000846478	5.54934e-05	5.3116e-05	4.9766e-05	0.0004217	0.0190476
1	BXY_1029900.1	0.000640324	0.000258964	0.000754072	0.00100735	0.0012297	0.00100747	1.93983e-05	2.62316e-05	0.000499811	4.16425e-05	0.0190476
2	BXY_1548900.1	0.00346979	0.000836117	0.00349688	0.00695781	0.00799714	0.000446694	4.73327e-05	0.000167327	0.000611153	0.000379648	0.0190476
2	BXY_0593400.1	0.00281285	0.00349913	0.00354097	0.00328179	0.003523	0.00109751	0.000702357	0.00102287	0.00110801	0.000895453	0.0190476
1	BXY_0265400.1	0.00162277	0.000119732	0.00142992	0.00173386	0.00206289	0.00153924	7.69128e-05	3.16056e-05	8.49823e-05	0.00081781	0.0190476
1	BXY_1238600.1	0.00612574	0.00101796	0.00637741	0.00704417	0.0068692	0.00526122	5.46402e-05	4.26669e-05	0.000170039	0.00185582	0.0190476
1	BXY_1035700.1	0.00139779	0.000185809	0.0018645	0.00216961	0.00251427	0.00131016	6.10637e-05	7.21005e-05	0.00013845	0.000758734	0.0190476
1	BXY_0446900.1	0.00163674	0.000582467	0.00175592	0.00187262	0.00171842	0.00172736	0.000215109	0.000269162	0.000851558	0.000154349	0.0190476
1	BXY_0601600.1	0.00431097	0.00128062	0.00652384	0.00972469	0.00997012	0.0108558	0.000142992	0.000189964	0.00129086	0.0011947	0.0190476
1	BXY_1264600.1	0.00129502	0.000239297	0.00154963	0.00112098	0.0014431	0.00125626	0.000184319	0.000117182	0.00049926	0.00012376	0.0190476
1	BXY_0395400.1	0.00391028	0.00229262	0.00383582	0.00532955	0.00480714	0.000518668	6.43507e-05	0.000981352	0.000224673	0.000100494	0.0190476
1	BXY_1378500.1	0.000759927	0.00064451	0.00054593	0.00127571	0.00198635	0.000926646	0.00180093	0.00291754	0.00307808	0.00245194	0.0190476
1	BXY_0180100.1	0.000195645	0.000389139	0.000479906	0.00173543	0.00175513	0.00198127	0.000160845	0.000262451	0.000148637	0.000162157	0.0190476
1	BXY_1477000.1	0.00339257	0.00189862	0.00423111	0.00424904	0.00470305	0.00370653	0.000318615	0.000151952	0.00202535	0.00187126	0.0190476
1	BXY_0774400.1	0.000872519	0.000394381	0.00139008	0.00232484	0.00242479	0.00228263	4.72635e-05	7.50613e-05	0.00043629	0.000346923	0.0190476
1	BXY_1454300.1	0.000584286	0.000400658	0.00076733	0.00099815	0.00126536	0.0010362	2.45546e-05	0.000197449	0.000100562	0.00047039	0.0190476
1	BXY_0031400.1	0.000621015	0.000336418	0.000909644	0.00279335	0.0028513	0.00236212	9.73562e-05	1.9841e-05	8.63406e-05	0.000377881	0.0190476
1	BXY_1006300.1	0.00206279	0.000463392	0.000529827	0.00592827	0.00602023	0.00467684	0.000399861	0.000100476	0.000385363	0.000529374	0.0190476
1	BXY_1678900.1	0.0177128	0.0304202	0.0215657	0.0149281	0.0172018	0.00891986	0.00526053	0.0054592	0.00908345	0.00695745	0.0190476
1	BXY_0516100.1	0.00172563	0.000245137	0.00253544	0.00314824	0.00369613	0.00676273	6.43508e-05	1.77098e-05	0.000163536	0.0008517	0.0190476
8	BXY_0743200.1	0.0271974	0.00622563	0.0312232	0.035874	0.0414061	0.0269749	0.00201295	0.00171284	0.0208295	0.0181566	0.0380952
10	BXY_1623900.1	0.0365141	0.00450416	0.0421157	0.0454448	0.0545722	0.0336512	0.00136879	0.00283065	0.0233594	0.026769	0.0380952
5	BXY_1532700.1	0.0238662	0.00387523	0.0245021	0.0235855	0.0216042	0.0181458	0.00201719	0.00105664	0.0171237	0.015013	0.0380952
7	BXY_1521000.1	0.0132633	0.00170194	0.0142184	0.0159742	0.0187653	0.0230131	0.000728531	0.000910014	0.0104901	0.0108161	0.0380952
13	BXY_1014500.1	0.712003	0.0214845	0.769832	1.04813	1.23393	0.85995	0.0116764	0.0115406	0.338216	0.279388	0.0380952
2	BXY_0978000.1	0.00346446	0.00174506	0.00605329	0.0092649	0.0103669	0.00533697	8.12683e-05	0.000249562	0.00207813	0.00186339	0.0380952
14	BXY_0223100.1	0.104411	0.0126021	0.108626	0.236621	0.269653	0.220213	0.00393726	0.00418386	0.0846519	0.0863049	0.0380952
4	BXY_1516700.1	0.00342453	0.00107858	0.00445866	0.00915341	0.00995325	0.00366728	0.000382793	0.000314727	0.00303647	0.00327305	0.0380952
13	BXY_0363400.1	0.122069	0.010445	0.160217	0.178721	0.185977	0.164122	0.00207453	0.00416767	0.086895	0.0876845	0.0380952
8	BXY_0318300.1	0.0225762	0.00642977	0.0209456	0.0233644	0.0254923	0.0398752	0.00143056	0.0055049	0.0159169	0.0148364	0.0380952
11	BXY_0013600.1	0.463466	0.0100985	0.566721	0.844086	0.954071	0.957427	0.00193549	0.00172656	0.335656	0.317524	0.0380952
2	BXY_1643900.1	0.00440798	0.000614735	0.00532092	0.00935315	0.00994594	0.0089591	0.000260481	0.000148664	0.00318333	0.00325125	0.0380952
8	BXY_0249600.1	0.0617335	0.00757681	0.0731558	0.0648243	0.0662006	0.0934939	0.00391472	0.00317016	0.0264341	0.0224548	0.0380952
7	BXY_0966500.1	0.0811228	0.00677616	0.123819	0.173643	0.139768	0.139276	0.000850177	0.00107144	0.0231786	0.0208788	0.0380952
8	BXY_0011500.1	0.0111308	0.00230526	0.0179742	0.0281803	0.0371747	0.0209358	0.000895751	0.000692472	0.0106894	0.00988161	0.0380952
5	BXY_1429600.1	0.0181771	0.00215169	0.0286264	0.0348349	0.0420176	0.0386198	0.000927107	0.000958678	0.0128703	0.0124882	0.0380952
7	BXY_0188500.1	0.0290962	0.00142441	0.0374007	0.0406698	0.0415013	0.0274869	0.000476039	0.000571206	0.0207061	0.0199904	0.0380952
3	BXY_1182600.1	0.00861615	0.00193424	0.00784282	0.0208715	0.0200123	0.0259077	0.000246878	0.000577824	0.00470753	0.00637868	0.0380952
8	BXY_0421500.1	0.0441432	0.00777719	0.030021	0.0513792	0.0596217	0.0893343	0.00313545	0.00503024	0.0232116	0.0202976	0.0380952
13	BXY_1142100.1	0.395663	0.128971	0.322296	0.517919	0.634252	0.483391	0.0142164	0.0342437	0.189295	0.183958	0.0380952
6	BXY_0768200.1	0.0195892	0.00226827	0.0230813	0.0289475	0.0352879	0.0401798	0.000603476	0.000990389	0.0140418	0.0114097	0.0380952
4	BXY_0762100.1	0.0126757	0.00326816	0.0104552	0.0126747	0.0159226	0.0119206	0.000236309	0.00052659	0.00802641	0.00701735	0.0380952
5	BXY_0644000.1	0.0428888	0.00337795	0.0531648	0.0538149	0.0640874	0.0956952	0.000754833	0.00212551	0.036998	0.0262919	0.0380952
13	BXY_0063300.1	0.181781	0.0263531	0.177389	0.24876	0.306738	0.269149	0.00332293	0.0137447	0.0976603	0.0858602	0.0380952
9	BXY_1168000.1	0.329423	0.059326	0.228445	0.383007	0.483574	0.949005	0.01007	0.0268985	0.192044	0.196099	0.0380952
11	BXY_0663100.1	0.716501	0.184541	0.772388	0.892297	1.04812	1.16335	0.0576502	0.1407	0.629032	0.528687	0.0380952
5	BXY_1430300.1	0.00505317	0.00174012	0.00493421	0.0101729	0.00970605	0.0118407	0.00142382	0.00150199	0.00459251	0.00451961	0.0380952
10	BXY_1556200.1	0.330635	0.0136548	0.426095	0.40249	0.50687	0.658035	0.00339125	0.00959171	0.145277	0.125529	0.0380952
4	BXY_0009200.1	0.00569285	0.000968298	0.00755567	0.0147869	0.0175193	0.0152097	0.000637573	0.000506533	0.00495394	0.00502856	0.0380952
9	BXY_1675900.1	0.0202448	0.00625601	0.0219432	0.0363312	0.0346147	0.0306798	0.00371168	0.00162356	0.0121054	0.0104468	0.0380952
9	BXY_0725700.1	0.9666	0.0397647	0.992459	1.40005	1.63578	1.99949	0.0334919	0.0226128	0.534514	0.412412	0.0380952
8	BXY_0424600.1	0.0507043	0.00594642	0.049951	0.0704272	0.080735	0.058273	0.00116728	0.00183399	0.0299365	0.0285264	0.0380952
6	BXY_1402300.1	0.0183878	0.00241594	0.0180111	0.0263161	0.0292857	0.0286307	0.00138944	0.00199346	0.0109315	0.00855483	0.0380952
8	BXY_0222700.1	0.0386224	0.00698102	0.045326	0.0572758	0.0654431	0.0838047	0.0037865	0.00555516	0.0296349	0.0236441	0.0380952
12	BXY_1404200.1	0.165645	0.0329771	0.180388	0.214175	0.241599	0.304838	0.0175357	0.021254	0.0738832	0.0657642	0.0380952
11	BXY_0685000.1	0.18142	0.0147146	0.215714	0.27163	0.296459	0.170289	0.00578835	0.00309992	0.124125	0.107224	0.0380952
1	BXY_0818300.1	0.00321228	0.00187465	0.0037997	0.00662834	0.00681684	0.00565283	0.000107991	0.000136826	0.00229613	0.00230135	0.0380952
12	BXY_0906900.1	0.180932	0.0486747	0.166499	0.214037	0.250656	0.328677	0.0206265	0.0253336	0.0913127	0.0775048	0.0380952
7	BXY_1725900.1	0.0561847	0.00468626	0.0532821	0.053341	0.0704867	0.0751057	0.000829394	0.00107741	0.0208065	0.0180501	0.0380952
10	BXY_1126300.1	0.0947477	0.00432339	0.0918073	0.135187	0.149341	0.120038	0.00224954	0.00334388	0.0324664	0.0300032	0.0380952
3	BXY_0269400.1	0.00295742	0.000337669	0.00292218	0.00269252	0.00299575	0.00266141	9.9993e-05	8.15051e-05	0.0015634	0.00155604	0.0380952
8	BXY_1728700.1	0.097562	0.00595159	0.11255	0.145716	0.162649	0.189798	0.00265656	0.00566065	0.055166	0.0444998	0.0380952
2	BXY_0595500.1	0.00281148	0.00127125	0.00281236	0.00308238	0.00409089	0.00427328	0.000684915	0.000371188	0.00198055	0.00174254	0.0380952
6	BXY_1393100.1	0.0247228	0.00753137	0.0254102	0.044572	0.0507743	0.0575626	0.00155621	0.00271556	0.0174523	0.0158684	0.0380952
4	BXY_1023100.1	0.00857472	0.00139271	0.0128587	0.0236457	0.0269644	0.0100734	0.000446311	0.000351836	0.00744963	0.00706902	0.0380952
9	BXY_1538800.1	0.26414	0.0201083	0.328992	0.378883	0.391538	0.259236	0.00918075	0.00959474	0.138819	0.117353	0.0380952
9	BXY_0732200.1	0.0430449	0.00405426	0.0502945	0.0578657	0.0672237	0.0492626	0.000842616	0.00304134	0.0357323	0.0320512	0.0380952
6	BXY_0923300.1	0.0195994	0.00136023	0.0204112	0.0341651	0.0351544	0.0438735	0.000903929	0.00045532	0.00385755	0.00362158	0.0380952
7	BXY_1669200.1	0.103067	0.0070438	0.126248	0.142944	0.169853	0.090605	0.00155846	0.0020397	0.0779619	0.0676818	0.0380952
9	BXY_1716800.1	0.0747826	0.00535662	0.0866552	0.094485	0.0942089	0.0820666	0.00154762	0.00270812	0.0527668	0.0480389	0.0380952
8	BXY_0736200.1	0.0702683	0.00174475	0.0918015	0.124255	0.146447	0.147537	0.000745067	0.000860604	0.0322362	0.0291689	0.0380952
7	BXY_0924300.1	0.051678	0.00353069	0.0564971	0.0991207	0.118875	0.116977	0.00107529	0.0029478	0.0447745	0.0411524	0.0380952
6	BXY_1746700.1	0.0188511	0.0034029	0.0182238	0.0372154	0.0422807	0.0413222	0.000840296	0.00157574	0.0144477	0.0125699	0.0380952
4	BXY_0890500.1	0.00606407	0.00136867	0.00600334	0.0153334	0.0177336	0.0135355	0.000463077	0.000721796	0.00586733	0.00579636	0.0380952
7	BXY_1754500.1	0.0217157	0.00143487	0.0225653	0.0444203	0.0557359	0.0291825	0.000681936	0.000935686	0.0173195	0.0156745	0.0380952
4	BXY_1155300.1	0.0138158	0.000956941	0.0140827	0.0236119	0.0247951	0.0188364	0.000564414	0.000401023	0.0093273	0.00814461	0.0380952
2	BXY_1432500.1	0.00156171	0.000302935	0.00169268	0.00297909	0.00345763	0.00300589	0.000134182	3.78237e-05	0.00073065	0.000392869	0.0380952
8	BXY_1710300.1	0.0212742	0.00339399	0.0276361	0.0280618	0.0353735	0.031663	0.00082183	0.00133934	0.01366	0.0171315	0.0380952
12	BXY_0458300.1	0.29902	0.0106112	0.370556	0.497069	0.590307	0.287219	0.0020243	0.00335842	0.166457	0.142943	0.0380952
7	BXY_0783200.1	0.0590427	0.0039258	0.0689068	0.0710283	0.0817249	0.0873441	0.00291211	0.00174815	0.0253363	0.0211032	0.0380952
2	BXY_0670800.1	0.0106321	0.000590727	0.0132022	0.0282587	0.0353853	0.0185875	0.00018811	0.000180595	0.00778464	0.00672072	0.0380952
6	BXY_0847600.1	0.0133709	0.00134534	0.0170255	0.0233135	0.0280294	0.0258933	0.00134303	0.000523584	0.00383257	0.00294326	0.0380952
2	BXY_0275500.1	0.00499765	0.00262274	0.00319572	0.00879055	0.0116068	0.0105187	7.4638e-05	0.000216676	0.00280958	0.00277579	0.0380952
10	BXY_1372900.1	0.0590366	0.00765213	0.0587108	0.104743	0.138217	0.119386	0.00194258	0.00233842	0.0462784	0.0435401	0.0380952
8	BXY_0022600.1	0.0343788	0.0101891	0.0529377	0.0698639	0.0688873	0.0375215	0.00111604	0.00361132	0.0244797	0.022359	0.0380952
5	BXY_0857700.1	0.0162876	0.000786767	0.0152433	0.0173249	0.026267	0.0271121	0.000649154	0.000462155	0.0125559	0.0118052	0.0380952
10	BXY_0957800.1	0.073964	0.0257848	0.0638772	0.0881855	0.105874	0.172947	0.00762254	0.0117652	0.0453804	0.0415459	0.0380952
12	BXY_1527800.1	0.165894	0.0348475	0.117187	0.194465	0.23438	0.444567	0.00923365	0.0130991	0.0763945	0.065867	0.0380952
4	BXY_0422000.1	0.0313124	0.00553818	0.0357092	0.0340186	0.0398708	0.0443146	0.000341238	0.000518538	0.00968656	0.0067534	0.0380952
3	BXY_1420200.1	0.00282015	0.00156445	0.00522077	0.00825584	0.0102001	0.00613488	0.00020578	0.000171759	0.00278471	0.00281342	0.0380952
1	BXY_0148300.1	0.00152078	0.000247393	0.00209851	0.00294635	0.00316459	0.00376056	7.50266e-05	0.000128431	0.000868967	0.000848613	0.0380952
3	BXY_0708500.1	0.00349186	0.000760121	0.00507768	0.00685607	0.00821903	0.00540705	0.000309388	0.000197363	0.00299914	0.00260973	0.0380952
6	BXY_1745800.1	0.0177305	0.00108294	0.023912	0.0327107	0.0340774	0.0353873	0.000486209	0.000642905	0.0108376	0.00936716	0.0380952
10	BXY_0332600.1	0.0643593	0.009011	0.0829516	0.0830746	0.101165	0.115686	0.00141322	0.0044047	0.0455767	0.0368307	0.0380952
1	BXY_1134000.1	0.000921319	0.00011466	0.000963824	0.00183066	0.00205698	0.00204947	4.04538e-05	5.86552e-05	0.000834452	0.000778012	0.0380952
7	BXY_0580200.1	0.0738356	0.0164162	0.121535	0.210771	0.232638	0.279583	0.00172756	0.00264775	0.0468803	0.039175	0.0380952
8	BXY_0977700.1	0.070051	0.00913869	0.0703697	0.111991	0.132291	0.103247	0.00267279	0.00267541	0.0438053	0.039829	0.0380952
6	BXY_1126200.1	0.0423535	0.00399996	0.0428893	0.0742735	0.0971955	0.062665	0.00128545	0.00289134	0.030498	0.0262625	0.0380952
9	BXY_0437400.1	0.0423679	0.00292367	0.0512607	0.065635	0.0552256	0.0552581	0.000818756	0.000762409	0.0232856	0.0226538	0.0380952
6	BXY_0054500.1	0.0179899	0.00229907	0.0180045	0.044329	0.0535055	0.0688371	0.000321442	0.000925326	0.0152344	0.0122984	0.0380952
9	BXY_1735200.1	0.135162	0.0285441	0.146281	0.176524	0.218772	0.225179	0.0176927	0.0183973	0.0930819	0.0761084	0.0380952
3	BXY_0400000.1	0.00531349	0.00111349	0.00840226	0.0152675	0.0167585	0.00962621	0.000391003	0.000842763	0.00394494	0.00384037	0.0380952
5	BXY_0641100.1	0.0220743	0.00194253	0.0259856	0.0358678	0.0397784	0.0293062	0.000815085	0.00151566	0.0181683	0.0160415	0.0380952
6	BXY_1753200.1	0.0106154	0.00265849	0.011016	0.0390649	0.0391524	0.044561	0.000958597	0.000461745	0.00751174	0.00773277	0.0380952
4	BXY_0925000.1	0.00750008	0.0019702	0.00734748	0.00728395	0.0101407	0.0103292	0.000426846	0.000260921	0.00363592	0.00254797	0.0380952
9	BXY_1248700.1	0.0829228	0.0124125	0.0759554	0.084657	0.108711	0.128503	0.00682089	0.0110101	0.0383392	0.0332913	0.0380952
8	BXY_0580100.1	0.0950784	0.0210827	0.149263	0.254768	0.25388	0.315795	0.00223166	0.00350043	0.059373	0.050079	0.0380952
6	BXY_1542000.1	0.0319154	0.00242667	0.0351462	0.0552361	0.0624792	0.0416653	0.000707783	0.000854119	0.0261341	0.0229539	0.0380952
9	BXY_0506900.1	0.112353	0.00825341	0.137609	0.258698	0.282248	0.210108	0.00182895	0.00647373	0.0809778	0.0674945	0.0380952
8	BXY_1622200.1	0.018426	0.00277467	0.0237388	0.0495343	0.0587097	0.0478753	0.000918829	0.000823209	0.0147299	0.0143656	0.0380952
10	BXY_0138400.1	0.0478827	0.016298	0.0430559	0.0494308	0.0570307	0.0748681	0.00708753	0.0102706	0.0238364	0.021635	0.0380952
2	BXY_0733800.1	0.00411074	0.000245973	0.0068871	0.0116031	0.0108357	0.00595028	0.000106298	0.000129916	0.00309838	0.00374103	0.0380952
8	BXY_0203300.1	0.0474586	0.0114343	0.0577474	0.0669291	0.0740462	0.0544856	0.00136079	0.00746957	0.0337177	0.0295129	0.0380952
2	BXY_1687600.1	0.0023395	0.00285485	0.00147578	0.00223835	0.00321845	0.0026571	0.000213701	0.000361193	0.00158789	0.00148375	0.0380952
7	BXY_1438300.1	0.0852638	0.00902653	0.0771847	0.094381	0.109909	0.121871	0.00312317	0.00540032	0.049484	0.0390813	0.0380952
7	BXY_0753300.1	0.0167157	0.00302192	0.0184861	0.0551415	0.0656713	0.0418621	0.000562521	0.00121886	0.0136813	0.0129611	0.0380952
3	BXY_0957300.1	0.0131663	0.000776892	0.0156654	0.0209118	0.0243582	0.0212432	0.000244629	0.000335878	0.00890269	0.00856591	0.0380952
2	BXY_0221900.1	0.00473707	0.000465509	0.00504107	0.00935561	0.0100291	0.00472074	0.000329421	0.000219324	0.00299451	0.00177982	0.0380952
3	BXY_0261500.1	0.0048677	0.00606993	0.0199541	0.00726777	0.0403639	0.00799604	0.000326514	0.00182268	0.00548165	0.00549565	0.0380952
3	BXY_1387300.1	0.00800871	0.00113458	0.00977094	0.0263168	0.0249864	0.0185051	0.000272298	0.000262181	0.00745466	0.00639065	0.0380952
10	BXY_0228700.1	0.144062	0.00657038	0.184814	0.250027	0.279426	0.336017	0.00296016	0.00148431	0.0523985	0.0396424	0.0380952
6	BXY_1621300.1	0.0194758	0.00156865	0.022293	0.0402316	0.0448867	0.0405684	0.000656202	0.000873295	0.0128288	0.0114472	0.0380952
8	BXY_1527600.1	0.0316892	0.0164024	0.0375253	0.0307395	0.0357579	0.0287925	0.000756228	0.00197458	0.0209421	0.01707	0.0380952
2	BXY_1749900.1	0.0123762	0.00264954	0.016192	0.0295411	0.0290646	0.0306744	0.00222504	0.000196374	0.0111513	0.00877479	0.0380952
6	BXY_0205600.1	0.0075083	0.00121572	0.0115127	0.0234681	0.0225362	0.0178512	0.000397101	0.000787536	0.00613059	0.00468913	0.0380952
4	BXY_0770300.1	0.00723368	0.00178752	0.0092421	0.0138014	0.0147608	0.0105294	0.000412036	0.000278998	0.00674967	0.00639477	0.0380952
5	BXY_0303300.1	0.0328409	0.00211116	0.0417865	0.0554554	0.0643581	0.0624057	0.000344152	0.000744068	0.0281482	0.0258606	0.0380952
3	BXY_1074200.1	0.0119028	0.0013631	0.0120098	0.0385085	0.0392993	0.0462009	0.00020133	0.000345938	0.00494612	0.00488578	0.0380952
4	BXY_1672800.1	0.0724407	0.00507272	0.0897514	0.0740151	0.0440336	0.0549848	0.00065468	0.000628993	0.0160092	0.0100822	0.0380952
4	BXY_0756500.1	0.0055639	0.00141474	0.00760948	0.0197924	0.0198771	0.0160831	0.000416976	0.000411436	0.00356793	0.00205088	0.0380952
4	BXY_0366400.1	0.00969404	0.00134898	0.0175773	0.0266759	0.0277687	0.0167061	0.000234357	0.000569769	0.00719686	0.00696084	0.0380952
8	BXY_0023900.1	0.0576892	0.00885372	0.0695857	0.137133	0.126628	0.122633	0.00138378	0.00332562	0.0508542	0.0431927	0.0380952
1	BXY_0474000.1	0.00309132	0.000289067	0.00188458	0.00552297	0.00598917	0.00587731	0.00020275	8.53717e-05	0.000339684	0.000393473	0.0380952
10	BXY_0767400.1	0.0950641	0.00866902	0.0866226	0.0959488	0.122824	0.144349	0.0022791	0.00657815	0.0555815	0.0456073	0.0380952
8	BXY_0192700.1	0.0529731	0.0249291	0.0586914	0.0895967	0.0829648	0.098965	0.0195353	0.0211957	0.0410184	0.0352901	0.0380952
10	BXY_0778300.1	0.0745049	0.00894041	0.0862892	0.0933855	0.116147	0.0761812	0.00140687	0.00713693	0.0638195	0.0575163	0.0380952
6	BXY_1745600.1	0.0054269	0.0031648	0.00881065	0.0182068	0.0206644	0.0194646	0.000549396	0.00081293	0.00399238	0.00353529	0.0380952
10	BXY_0887900.1	0.101017	0.0141225	0.10057	0.118534	0.127653	0.182949	0.00190117	0.00435491	0.0581252	0.0494866	0.0380952
8	BXY_0780800.1	0.0644447	0.0257596	0.0684827	0.0627745	0.0720659	0.116159	0.00684364	0.00930948	0.042298	0.0326964	0.0380952
7	BXY_0585600.1	0.0689955	0.00465064	0.0656703	0.109712	0.126734	0.0779035	0.00135364	0.00289108	0.0259783	0.0257168	0.0380952
10	BXY_0100800.1	0.0632106	0.00435329	0.077727	0.076181	0.0843943	0.0993853	0.00201781	0.00184125	0.0272395	0.0220467	0.0380952
5	BXY_1524000.1	0.0325052	0.00234793	0.0415171	0.0537293	0.0583425	0.024359	0.000731013	0.000979595	0.00584486	0.0158869	0.0380952
1	BXY_0407400.1	0.000284774	0.000106267	0.000243079	0.000977841	0.00117339	0.00132813	5.27804e-05	5.18923e-05	0.000215333	0.000142738	0.0380952
3	BXY_1102400.1	0.00570581	0.00276157	0.00816335	0.00636598	0.00739851	0.00674894	0.000599027	0.000423114	0.00317176	0.00292884	0.0380952
4	BXY_0257800.1	0.0845916	0.0135616	0.0685466	0.0653396	0.0801331	0.184448	0.00391949	0.00370012	0.0268296	0.0241973	0.0380952
5	BXY_0649500.1	0.0204803	0.00454262	0.0241121	0.0256357	0.0305466	0.0243115	0.0020045	0.00100161	0.0115708	0.00923874	0.0380952
3	BXY_0163800.1	0.00894385	0.000954601	0.00836092	0.0103532	0.0120101	0.0145578	0.000226936	0.000135739	0.00393535	0.00364307	0.0380952
10	BXY_1670700.1	0.0686934	0.0113922	0.0794697	0.104093	0.102895	0.101862	0.00362467	0.00305276	0.0614664	0.0559748	0.0380952
4	BXY_1372500.1	0.0521134	0.00342836	0.0645603	0.0698316	0.0790784	0.08437	0.000473494	0.000795303	0.023302	0.019841	0.0380952
3	BXY_0427400.1	0.00547742	0.00643362	0.0067738	0.0139839	0.0162909	0.00948508	0.000234374	0.000336741	0.00620107	0.00606126	0.0380952
5	BXY_0947100.1	0.0893593	0.00939008	0.0801777	0.109615	0.13104	0.183763	0.00174621	0.00678988	0.0562158	0.0463049	0.0380952
4	BXY_0170900.1	0.00917173	0.00282818	0.00852892	0.0164264	0.0178741	0.037791	0.000382134	0.000936747	0.00569325	0.00578788	0.0380952
4	BXY_1638500.1	0.00726624	0.00177468	0.00919388	0.0192252	0.0204594	0.0202585	0.00114788	0.000829508	0.00593552	0.00511663	0.0380952
1	BXY_1061400.1	0.00164008	0.000241429	0.00171979	0.0024465	0.0031725	0.00247264	2.48344e-05	7.81188e-05	0.00121179	0.000969729	0.0380952
4	BXY_1190400.1	0.0165926	0.00151081	0.0118288	0.0243572	0.0262991	0.0365583	0.000353849	0.000726733	0.00502197	0.004825	0.0380952
5	BXY_0629900.1	0.0134877	0.00226297	0.0159347	0.0217812	0.0234874	0.021132	0.00103534	0.000996632	0.0132666	0.0118912	0.0380952
2	BXY_1709000.1	0.0101648	0.00099921	0.0105746	0.0152229	0.0153588	0.0101655	0.000270465	0.000354564	0.00804059	0.00679802	0.0380952
5	BXY_1731200.1	0.0188072	0.00220109	0.0267078	0.0328321	0.0336315	0.0388201	0.000508087	0.000567951	0.0116461	0.0101113	0.0380952
7	BXY_1263000.1	0.0518595	0.00447625	0.0580867	0.0820301	0.0998816	0.0738322	0.00138665	0.0026011	0.0375179	0.0310472	0.0380952
5	BXY_0273200.1	0.0284718	0.00783827	0.0242778	0.0342594	0.0381893	0.0526799	0.00177541	0.00281297	0.0122957	0.0112808	0.0380952
7	BXY_0381200.1	0.0861823	0.0134351	0.0972107	0.0963413	0.103687	0.172237	0.00495877	0.00301439	0.0409009	0.0385313	0.0380952
7	BXY_0478100.1	0.0417563	0.0153233	0.0428141	0.0558952	0.0606791	0.0916883	0.00467866	0.00538276	0.0164146	0.0162341	0.0380952
9	BXY_0522500.1	0.160263	0.0373269	0.2057	0.430708	0.452403	0.582949	0.00916829	0.0094111	0.0516828	0.0401062	0.0380952
5	BXY_0298100.1	0.0279324	0.00267075	0.0375612	0.0630474	0.0726252	0.104367	0.00103293	0.000518919	0.00631099	0.00490767	0.0380952
8	BXY_1225300.1	0.0451646	0.00991164	0.0430689	0.0651239	0.070761	0.0454342	0.00457671	0.00459196	0.0264311	0.022626	0.0380952
8	BXY_1579500.1	0.274237	0.0170528	0.299821	0.400987	0.463211	0.466696	0.00401312	0.0147352	0.221929	0.17621	0.0380952
6	BXY_0944700.1	0.0220016	0.00144664	0.0258012	0.041119	0.0434171	0.0329453	0.000671692	0.00109767	0.0159588	0.0137269	0.0380952
2	BXY_1193600.1	0.00680292	0.000892508	0.00538923	0.0081283	0.0104409	0.0123304	0.000152113	0.000231075	0.00376465	0.00320027	0.0380952
2	BXY_1175700.1	0.00288817	0.000824702	0.0033104	0.00491895	0.00369941	0.00225336	0.000108273	0.000166596	0.00133616	0.00215624	0.0380952
3	BXY_0527400.1	0.00190941	0.000545315	0.00382635	0.00565743	0.00726162	0.00362205	0.000241046	0.000131558	0.00179229	0.0017459	0.0380952
6	BXY_0812200.1	0.0798169	0.0278906	0.0899125	0.0813067	0.0891224	0.117004	0.0071024	0.00919543	0.0526475	0.0452698	0.0380952
6	BXY_0681700.1	0.0627875	0.0201906	0.0438672	0.0738373	0.0846238	0.138572	0.00456149	0.00535905	0.0257217	0.02454	0.0380952
7	BXY_0500100.1	0.0336359	0.0054699	0.0308969	0.0435183	0.0713626	0.0556579	0.00058649	0.00102352	0.0108355	0.00627747	0.0380952
5	BXY_0269600.1	0.0132586	0.00270737	0.015795	0.0122318	0.0149025	0.0140613	0.00109483	0.00131667	0.00715474	0.00635255	0.0380952
6	BXY_1408300.1	0.0169664	0.00505847	0.0191608	0.0201561	0.0213914	0.0285517	0.000918174	0.0016978	0.0151987	0.0128004	0.0380952
2	BXY_0083400.1	0.000543982	0.00243364	0.00370056	0.00549174	0.00602368	0.00356376	0.000136659	0.000134081	0.0015348	0.000736393	0.0380952
6	BXY_1706900.1	0.0242516	0.00379033	0.0301006	0.0332962	0.0333556	0.0528298	0.000981213	0.00121268	0.00879276	0.00778857	0.0380952
6	BXY_1238200.1	0.0247132	0.00462278	0.0502107	0.0533917	0.0613877	0.0312865	0.00159709	0.00178446	0.0221586	0.0169336	0.0380952
3	BXY_0440000.1	0.0109434	0.00101051	0.0105484	0.0111802	0.0123443	0.0123397	0.000358108	0.00013988	0.00452735	0.00362945	0.0380952
6	BXY_0186100.1	0.0956899	0.003969	0.128099	0.19403	0.212548	0.138195	0.00207605	0.00304652	0.0601136	0.0496497	0.0380952
7	BXY_0863700.1	0.053558	0.00398775	0.0986264	0.0648095	0.0819406	0.0815133	0.000958022	0.00172871	0.0322191	0.0256349	0.0380952
4	BXY_1527700.1	0.13136	0.0330151	0.159222	0.259963	0.261037	0.161712	0.00863618	0.0103015	0.0783901	0.0668335	0.0380952
3	BXY_0045100.1	0.0501781	0.0124176	0.0653074	0.0491697	0.0445914	0.139263	0.00200801	0.0041081	0.0153688	0.0146859	0.0380952
3	BXY_1754000.1	0.0103769	0.00192917	0.00706916	0.00956198	0.00888966	0.0156759	0.00058798	0.000400889	0.0066277	0.00628841	0.0380952
5	BXY_0871600.1	0.00798141	0.00244069	0.00863034	0.03001	0.0324232	0.0210796	0.000847134	0.000892628	0.00620646	0.0049449	0.0380952
4	BXY_0901400.1	0.0225726	0.00856284	0.0270103	0.0199233	0.0835183	0.024455	0.003593	0.00455734	0.00986493	0.0107439	0.0380952
1	BXY_0512700.1	0.00097868	5.57334e-05	0.000984906	0.00156014	0.00178826	0.00176533	4.00894e-05	2.1781e-05	0.000513037	0.000476245	0.0380952
4	BXY_0162100.1	0.00841878	0.00124116	0.0115661	0.022417	0.0240399	0.0220623	0.00015922	0.000249365	0.00534127	0.00431986	0.0380952
10	BXY_1111000.1	0.148775	0.00930444	0.176791	0.189247	0.175485	0.304702	0.00230046	0.00204538	0.052821	0.0432098	0.0380952
2	BXY_0019100.1	0.00680156	0.00145537	0.00892323	0.00699353	0.00747993	0.0104879	0.000129929	0.000377882	0.00185713	0.00174949	0.0380952
1	BXY_0637700.1	0.00137718	0.000457148	0.00173916	0.00498102	0.00448821	0.00290892	0.000128663	0.000131042	0.00159435	0.000131774	0.0380952
2	BXY_0440300.1	0.0229419	0.00409795	0.0196403	0.0289155	0.0339188	0.042306	0.000958627	0.00217131	0.011297	0.00971667	0.0380952
5	BXY_0130100.1	0.0195991	0.00202828	0.0192468	0.0214944	0.0290152	0.0322973	0.000560843	0.00194774	0.0153136	0.0135596	0.0380952
2	BXY_1751900.1	0.00384065	0.000377956	0.00278831	0.0101029	0.00977812	0.0107972	5.77148e-05	7.58194e-05	0.00234841	0.00210732	0.0380952
2	BXY_0395300.1	0.00603536	0.00273717	0.00644994	0.0064549	0.00792113	0.00640314	0.00065196	0.000618776	0.00406582	0.00352285	0.0380952
8	BXY_0998300.1	0.0385531	0.00421772	0.0427913	0.0521209	0.0568349	0.0462498	0.00162962	0.00124705	0.0282419	0.0256363	0.0380952
8	BXY_0730200.1	0.0260652	0.00253175	0.0241855	0.0455878	0.056742	0.0450126	0.00120059	0.00160263	0.0232791	0.0215045	0.0380952
5	BXY_0090000.1	0.0246391	0.00192799	0.0340822	0.0781147	0.0784423	0.0600806	0.000278447	0.000620337	0.0128028	0.0231624	0.0380952
4	BXY_0844100.1	0.0526478	0.0046311	0.0811031	0.126678	0.121359	0.107028	0.00119157	0.00435737	0.0267816	0.0189003	0.0380952
3	BXY_0563100.1	0.004175	0.0013308	0.00382247	0.00583999	0.0065495	0.00943356	0.000212356	0.000242355	0.00249973	0.00220038	0.0380952
3	BXY_1000500.1	0.00619139	0.000934506	0.00386437	0.0172437	0.0165266	0.0120022	0.00022295	0.000400243	0.00280609	0.00277032	0.0380952
5	BXY_1396900.1	0.0128817	0.0011124	0.0187968	0.0290186	0.0315069	0.0154151	0.000459042	0.000591356	0.00488716	0.00580995	0.0380952
3	BXY_1740900.1	0.00853549	0.00133813	0.0090666	0.00863535	0.00701553	0.0102433	0.000625998	0.000320349	0.00583826	0.0053879	0.0380952
4	BXY_1025400.1	0.00974407	0.00116588	0.0103982	0.0155009	0.0175017	0.0200036	0.000350253	0.000313157	0.00708012	0.00593832	0.0380952
1	BXY_0540800.1	0.00154335	0.000124501	0.00167561	0.00209529	0.00227445	0.00216253	6.21267e-05	9.29854e-05	0.00102298	0.000924139	0.0380952
2	BXY_0599400.1	0.00178378	0.000658319	0.00168713	0.0028235	0.0037954	0.00298545	0.000165076	0.000168504	0.00136648	0.000863402	0.0380952
6	BXY_1678700.1	0.0468424	0.0053916	0.0671974	0.0512885	0.0546184	0.0338245	0.00114794	0.000212846	0.0179799	0.0154434	0.0380952
1	BXY_0840200.1	0.00365211	0.000374894	0.00473824	0.00904493	0.00936061	0.00662305	0.000119941	9.11914e-05	0.00309998	0.00308616	0.0380952
3	BXY_0842400.1	0.00812965	0.00122891	0.00487896	0.0118538	0.0144777	0.0262328	0.000881158	0.000988184	0.00391319	0.00365461	0.0380952
4	BXY_0511400.1	0.00981665	0.000717785	0.00915121	0.0124744	0.0137921	0.00974418	0.000448887	0.000474063	0.00541471	0.00453011	0.0380952
5	BXY_1220200.1	0.012061	0.00108334	0.010251	0.0189194	0.0211574	0.0280066	0.000926074	0.000719436	0.00430943	0.00447732	0.0380952
1	BXY_1557500.1	0.00204761	0.000724449	0.00176474	0.00584094	0.00628903	0.00488452	0.000335093	3.10971e-05	0.00164664	0.00107431	0.0380952
7	BXY_1624700.1	0.0942423	0.0053808	0.114564	0.0713438	0.107382	0.124495	0.00109887	0.00245318	0.0378895	0.0295562	0.0380952
3	BXY_1071900.1	0.00589705	0.000526171	0.00884361	0.00871388	0.00940251	0.00386191	0.000383109	0.000341944	0.00162713	0.00125568	0.0380952
4	BXY_0130800.1	0.0869407	0.0069447	0.10192	0.200062	0.254888	0.135125	0.00144727	0.00256528	0.0839568	0.0693547	0.0380952
1	BXY_1026800.1	0.000214543	0.00113504	0.000651264	0.000930693	0.000840207	0.000617636	2.6385e-05	4.78634e-05	0.000423806	0.000403381	0.0380952
3	BXY_0963100.1	0.00810857	0.00116092	0.00747646	0.0101609	0.00977891	0.0142223	0.000646318	0.000913713	0.00189037	0.00202012	0.0380952
6	BXY_1547500.1	0.0311251	0.00189723	0.0280786	0.03611	0.0508674	0.061981	0.00101035	0.000984484	0.0211352	0.01861	0.0380952
7	BXY_0844700.1	0.0846063	0.00412528	0.0787955	0.0964025	0.115736	0.12303	0.000793758	0.00231297	0.0420498	0.0370907	0.0380952
6	BXY_0941400.1	0.0386096	0.00581027	0.0523775	0.0439281	0.044437	0.0804476	0.000932861	0.000843332	0.0126663	0.00943042	0.0380952
1	BXY_0175300.1	0.000738472	8.65112e-05	0.000739632	0.00152482	0.00169991	0.00100337	3.25726e-05	7.61377e-05	0.000733282	0.000604901	0.0380952
2	BXY_0508400.1	0.0087445	0.00145543	0.00974193	0.0132584	0.0143859	0.0203207	0.000291657	0.00026339	0.00401476	0.00354421	0.0380952
4	BXY_0953100.1	0.00613674	0.00135229	0.00807435	0.0221229	0.021951	0.0136907	0.000623743	0.000467327	0.00411786	0.00342098	0.0380952
3	BXY_1512200.1	0.0115973	0.00105548	0.013596	0.0218926	0.0272362	0.0140289	0.000523521	0.000184331	0.00535968	0.00519317	0.0380952
8	BXY_1564300.1	0.0259836	0.00565865	0.033644	0.0569954	0.0475422	0.0959431	0.0025055	0.00264928	0.0185493	0.0141895	0.0380952
7	BXY_1100000.1	0.0710049	0.00280957	0.099246	0.150638	0.169924	0.0956667	0.000951182	0.0024436	0.048308	0.0394402	0.0380952
8	BXY_0760100.1	0.0667369	0.0061164	0.0688303	0.111409	0.137689	0.0701303	0.000808067	0.00137255	0.0657566	0.0606557	0.0380952
6	BXY_1545000.1	0.0171185	0.00617479	0.0196233	0.026966	0.0294542	0.0219648	0.0015979	0.00138809	0.0139132	0.0118385	0.0380952
3	BXY_1674600.1	0.00824468	0.00139563	0.0114304	0.0230408	0.0210676	0.0138914	0.000400802	0.000708233	0.00748185	0.0076539	0.0380952
6	BXY_1106200.1	0.0203728	0.00292376	0.0148203	0.0266759	0.0312857	0.0425507	0.00048035	0.000868178	0.00781851	0.0068951	0.0380952
1	BXY_1643100.1	0.00187766	0.000427242	0.0016945	0.0035078	0.00374186	0.00496285	4.89993e-05	1.72937e-05	0.000812017	0.000767803	0.0380952
7	BXY_1570600.1	0.0907784	0.00468699	0.131165	0.122009	0.106739	0.0928422	0.00111967	0.000949372	0.0380515	0.0340347	0.0380952
4	BXY_0218100.1	0.0196716	0.00490956	0.0323167	0.0447937	0.0417831	0.0632671	0.00040515	0.000463793	0.00856795	0.00847382	0.0380952
1	BXY_1687400.1	0.00208075	0.000525458	0.00238686	0.00606463	0.00694867	0.00537282	0.000241342	8.91339e-05	0.00155926	0.00145964	0.0380952
3	BXY_1752000.1	0.0131248	0.0017534	0.01699	0.0172275	0.0203424	0.0169916	0.000375956	0.00167646	0.011533	0.0101447	0.0380952
1	BXY_1579900.1	0.00310271	0.000296549	0.002591	0.00420834	0.00556911	0.0105478	0.00014698	0.000224176	0.00142817	0.00127186	0.0380952
2	BXY_0757300.1	0.00831516	0.00167244	0.0118244	0.0170848	0.0202908	0.0239511	0.000411302	0.000315962	0.00745305	0.00615851	0.0380952
1	BXY_1699900.1	0.00250669	0.000297966	0.0024992	0.00486199	0.0058362	0.00365187	0.00024598	0.000151497	0.00245297	0.00216245	0.0380952
4	BXY_0700200.1	0.00730801	0.00110179	0.010373	0.00981433	0.011746	0.0061446	0.000217047	0.000556131	0.00576305	0.00530904	0.0380952
1	BXY_0849500.1	0.000607888	0.000164033	0.00130909	0.00172955	0.00205902	0.00195608	8.25147e-05	6.80989e-05	0.000463504	0.000361002	0.0380952
2	BXY_0712500.1	0.0114404	0.000889941	0.0121401	0.00992836	0.00717044	0.0125217	0.000375872	0.000237818	0.00330583	0.00304463	0.0380952
9	BXY_0518400.1	0.0621014	0.0108242	0.0696121	0.0716599	0.0889393	0.0855459	0.00209527	0.00540282	0.0443743	0.035891	0.0380952
3	BXY_0667600.1	0.0122295	0.00129033	0.0161724	0.0178933	0.0199056	0.0141553	0.000293578	0.000304633	0.00249716	0.00219995	0.0380952
4	BXY_0610200.1	0.0842428	0.0352625	0.0863672	0.109661	0.153562	0.212036	0.00355973	0.00639938	0.0422191	0.0393151	0.0380952
5	BXY_1595000.1	0.00545024	0.00215144	0.00716176	0.0203899	0.0207965	0.014762	0.000610167	0.000770415	0.00513941	0.00438327	0.0380952
3	BXY_1691800.1	0.0352712	0.00911047	0.0384071	0.0446074	0.0488134	0.0752495	0.00241936	0.00338134	0.0161769	0.0127007	0.0380952
2	BXY_1722500.1	0.00607771	0.000466238	0.00602162	0.00877772	0.0119014	0.0176751	0.000257758	0.000177942	0.00176226	0.00183448	0.0380952
1	BXY_0033400.1	0.00228098	0.000410409	0.00319408	0.00702354	0.00568062	0.00351254	3.45169e-05	4.55066e-05	0.00200582	0.00174574	0.0380952
3	BXY_0328900.1	0.00568125	0.000988315	0.00540279	0.0119489	0.0135621	0.0180476	0.000212183	0.000931783	0.00282605	0.00251486	0.0380952
4	BXY_0682100.1	0.017558	0.00088704	0.0142958	0.0203265	0.0201565	0.0282828	0.000510381	0.000717573	0.00821097	0.00772782	0.0380952
4	BXY_0907100.1	0.0148742	0.00120981	0.0139411	0.0183446	0.0205877	0.0436905	0.000700765	0.000864133	0.00543626	0.00529195	0.0380952
3	BXY_0666500.1	0.00707273	0.00196437	0.00926529	0.00448057	0.00935403	0.00718973	0.0005444	0.00116445	0.00349605	0.002616	0.0380952
5	BXY_0605400.1	0.0118622	0.00279306	0.0141171	0.0412608	0.0408041	0.0255906	0.00101209	0.000587267	0.0107335	0.00766245	0.0380952
3	BXY_0908800.1	0.0211054	0.0015092	0.0273108	0.0202308	0.0205615	0.0211649	0.000270972	0.000369643	0.0153127	0.011217	0.0380952
3	BXY_0224500.1	0.00497337	0.00131571	0.00652495	0.00597796	0.00657153	0.00611699	0.000411679	0.000278461	0.00371679	0.00309906	0.0380952
3	BXY_0833400.1	0.0432391	0.00231247	0.0357355	0.0450607	0.0539317	0.0539867	0.000530066	0.00102277	0.00304549	0.00304651	0.0380952
2	BXY_0331800.1	0.0108708	0.00123399	0.00987844	0.0179727	0.019734	0.0262775	0.000180419	0.000140999	0.00455197	0.00361409	0.0380952
3	BXY_0578100.1	0.00390871	0.00123276	0.0041104	0.0108398	0.0117709	0.00589726	0.000234768	0.00039752	0.00379105	0.00316276	0.0380952
3	BXY_1693400.1	0.00866123	0.00121455	0.00692201	0.023207	0.0262556	0.0293344	0.000412626	0.000209415	0.00404911	0.00385408	0.0380952
2	BXY_0585200.1	0.00177636	0.000564725	0.00205165	0.00485697	0.00484149	0.00292139	9.97441e-05	0.00012984	0.00138284	0.00118864	0.0380952
6	BXY_0405000.1	0.0195908	0.00752984	0.0244968	0.020635	0.0249124	0.0279598	0.0010516	0.00152515	0.0114561	0.00760379	0.0380952
1	BXY_1743800.1	0.00481099	0.000958604	0.00481386	0.00529887	0.00544958	0.00629253	0.000205821	3.57872e-05	0.0022483	0.00202835	0.0380952
6	BXY_0866900.1	0.261321	0.0852007	0.230359	0.200593	0.215427	0.281568	0.0186236	0.0214317	0.103641	0.100339	0.0380952
6	BXY_0857900.1	0.0417938	0.00981302	0.0416352	0.0757654	0.0917786	0.0433445	0.000754748	0.00232637	0.0191217	0.0155156	0.0380952
1	BXY_1750800.1	0.00208521	0.000165788	0.00245514	0.00332565	0.00337541	0.00290366	4.62369e-05	0.000136808	0.00123935	0.00115273	0.0380952
4	BXY_0977400.1	0.0668207	0.00640428	0.0528871	0.104129	0.124879	0.12529	0.00105517	0.00452794	0.0355891	0.0321605	0.0380952
3	BXY_0580600.1	0.0110305	0.00179582	0.0101477	0.0161716	0.0161821	0.0137071	0.000506124	0.000229656	0.00552151	0.00505623	0.0380952
1	BXY_0547600.1	0.00210676	0.000277771	0.00211088	0.00490199	0.00505443	0.00845346	0.000219387	5.05109e-05	0.000996414	0.000898024	0.0380952
3	BXY_0498900.1	0.00281804	0.00151353	0.00338659	0.00501901	0.00611644	0.00385844	0.000904176	0.00115436	0.00248037	0.00237808	0.0380952
2	BXY_0170800.1	0.00954665	0.0012267	0.0121161	0.00551517	0.0045581	0.00622984	0.000232488	0.000237302	0.00449221	0.00403796	0.0380952
1	BXY_0565100.1	0.00222036	0.000894383	0.00288032	0.00346656	0.00425569	0.0023517	7.41591e-05	5.80767e-05	0.00119303	0.00097672	0.0380952
2	BXY_0436600.1	0.0251016	0.00202513	0.0275074	0.0404246	0.0452286	0.0519051	0.00034561	0.000480747	0.0140087	0.0122812	0.0380952
1	BXY_0232800.1	0.00291506	0.00113222	0.00312055	0.00269356	0.00393187	0.00227712	0.000560807	7.802e-05	0.00186033	0.00158687	0.0380952
7	BXY_1058200.1	0.0368591	0.00372286	0.037824	0.0532186	0.056602	0.0932292	0.00214278	0.00292662	0.0158345	0.0116363	0.0380952
2	BXY_0328000.1	0.00391394	0.000374315	0.00368792	0.0107843	0.0119402	0.0135398	0.000106172	0.000223749	0.00256644	0.00208427	0.0380952
5	BXY_1018000.1	0.0117589	0.00368545	0.0130754	0.0158323	0.0192218	0.0193761	0.00220596	0.0020993	0.00578828	0.0049086	0.0380952
3	BXY_1746600.1	0.00551683	0.00132293	0.005904	0.0155629	0.0148214	0.0151502	0.000470282	0.000370435	0.0037082	0.00296124	0.0380952
1	BXY_1707300.1	0.00151902	0.000280069	0.00237074	0.00339802	0.00384615	0.00309262	8.63222e-05	4.83563e-05	0.000818824	0.000725303	0.0380952
1	BXY_0910700.1	0.00134876	0.000663149	0.00133746	0.00300913	0.00348874	0.00387005	0.000169428	0.000221345	0.000909337	0.000934907	0.0380952
2	BXY_0452600.1	0.00632027	0.00029451	0.00758686	0.00861504	0.00955731	0.0144646	0.000115042	0.000104652	0.00335738	0.00304539	0.0380952
1	BXY_0037200.1	0.0360868	0.00402241	0.0464929	0.0507845	0.0536134	0.0438684	0.000866989	0.000100616	0.0179685	0.0128354	0.0380952
3	BXY_1431700.1	0.00850566	0.0020423	0.0106404	0.00959595	0.00684568	0.00591229	0.000298342	0.000201848	0.00373578	0.00438754	0.0380952
1	BXY_0686400.1	0.00315199	0.000339286	0.00539929	0.00600141	0.00671118	0.00556047	4.49644e-05	0.000104561	0.000341163	0.000633792	0.0380952
5	BXY_1036900.1	0.0189996	0.00234635	0.0235304	0.0386721	0.037667	0.0324458	0.000813049	0.000803807	0.00923748	0.00784241	0.0380952
6	BXY_0007700.1	0.0391737	0.0041246	0.0503242	0.0707428	0.0729083	0.0864577	0.00212792	0.00396299	0.0194519	0.0151647	0.0380952
1	BXY_0148000.1	0.00452693	0.000748069	0.0053585	0.00550136	0.00635685	0.00893508	0.000175877	0.000208372	0.0018633	0.00176826	0.0380952
2	BXY_1417800.1	0.00778234	0.00264031	0.00568219	0.0102973	0.0117862	0.0222866	0.00104671	0.000804718	0.00309986	0.00324744	0.0380952
3	BXY_1243000.1	0.0162624	0.000914025	0.0286055	0.0381107	0.0204145	0.0221651	0.000278365	0.000475288	0.0118828	0.0109637	0.0380952
2	BXY_0767300.1	0.00728582	0.00124626	0.00615418	0.0181393	0.0174562	0.00837927	0.000295873	0.000348181	0.00477208	0.00428996	0.0380952
4	BXY_1751200.1	0.0154866	0.000822312	0.0217823	0.0253745	0.024376	0.0219798	0.000666409	0.000487312	0.00551748	0.00509445	0.0380952
3	BXY_0474300.1	0.0154034	0.00326308	0.0166589	0.0132133	0.0143445	0.0131585	0.000134533	0.000209523	0.00614533	0.00515581	0.0380952
4	BXY_1519900.1	0.00532703	0.00158853	0.00591169	0.0107324	0.0123698	0.0106203	0.000616639	0.000417651	0.00272723	0.00225817	0.0380952
4	BXY_1179200.1	0.0056337	0.00264628	0.00398507	0.00808264	0.0103795	0.00850054	0.000490346	0.000509523	0.00289436	0.00305763	0.0380952
2	BXY_1658800.1	0.00898461	0.00215643	0.0134129	0.0152161	0.0159037	0.00996685	0.000135355	0.000360273	0.0037654	0.00247896	0.0380952
4	BXY_1514400.1	0.0198744	0.00142959	0.0163667	0.0313799	0.0415887	0.0508526	0.000240436	0.00102967	0.0159343	0.0130742	0.0380952
1	BXY_0268500.1	0.00108868	0.000141205	0.00121153	0.00165534	0.00118761	0.00390026	4.43215e-05	4.05481e-05	0.00081683	0.000770846	0.0380952
2	BXY_1133300.1	0.00560379	0.000570792	0.00860641	0.0157195	0.0156845	0.0143758	0.000330606	0.000225524	0.00392939	0.00357038	0.0380952
2	BXY_1533700.1	0.00238116	0.000485807	0.00290999	0.0077544	0.00860918	0.00676524	0.000172225	0.000146895	0.00207462	0.00182694	0.0380952
2	BXY_0816900.1	0.00841739	0.00206952	0.0104276	0.00743391	0.00976061	0.00724062	0.000237268	0.000501777	0.00330822	0.0026247	0.0380952
1	BXY_0985200.1	0.00551322	0.000639247	0.00723008	0.007047	0.00711696	0.00646685	5.66552e-05	0.000115766	0.00280426	0.00183019	0.0380952
2	BXY_1161300.1	0.00464846	0.000379126	0.00592641	0.0122097	0.01244	0.00804876	0.00020243	0.000284556	0.00457927	0.00390658	0.0380952
3	BXY_0259100.1	0.0736164	0.0103104	0.08185	0.0908755	0.0973688	0.142221	0.00115515	0.00257393	0.0221188	0.0221556	0.0380952
1	BXY_0982800.1	0.00345058	0.00053249	0.00391302	0.0045848	0.00504729	0.00634069	6.50002e-05	0.00025268	0.00189782	0.00147084	0.0380952
4	BXY_0148400.1	0.00980498	0.001262	0.0124138	0.0120051	0.0123947	0.0101824	0.000246823	0.000361119	0.00363075	0.0018908	0.0380952
1	BXY_0763500.1	0.000923093	0.000184474	0.000743107	0.00217377	0.0026333	0.00377867	5.46709e-05	4.30098e-05	0.000461034	0.000501276	0.0380952
5	BXY_0528100.1	0.0616258	0.0161131	0.0679936	0.0619776	0.0601117	0.0653533	0.0141881	0.0137505	0.0179157	0.0184964	0.0380952
6	BXY_1737800.1	0.0477756	0.00251578	0.0526766	0.0692155	0.0851308	0.0916875	0.000422831	0.000393992	0.0173099	0.0146799	0.0380952
1	BXY_1033400.1	0.000459459	0.000136916	0.000425044	0.00120377	0.00136729	0.00156345	0.000111932	0.000121011	0.000403422	0.000315226	0.0380952
2	BXY_0005300.1	0.00277329	0.000522738	0.00307114	0.00438037	0.00529342	0.00415127	0.00025281	0.000422944	0.00251526	0.00262363	0.0380952
5	BXY_0189300.1	0.0238622	0.00500929	0.0323282	0.0259305	0.0405315	0.0391369	0.000738964	0.00180877	0.0152045	0.0121639	0.0380952
2	BXY_1613100.1	0.00180809	0.000605793	0.00355757	0.0055769	0.00603711	0.00227678	0.000249144	0.000113154	0.00176962	0.000941238	0.0380952
1	BXY_1018300.1	0.00445147	0.000340431	0.00513162	0.00511409	0.00611688	0.00528939	0.00016041	0.000188646	0.000463114	0.000595549	0.0380952
1	BXY_1527500.1	0.00570405	0.000521955	0.0061186	0.0149897	0.0162289	0.0098336	0.000116542	0.000211048	0.00378558	0.0031	0.0380952
2	BXY_0628900.1	0.00668942	0.000578468	0.00796146	0.00876668	0.00765281	0.00624162	0.000197673	0.000114182	0.00323211	0.00368702	0.0380952
1	BXY_0195400.1	0.0021065	0.000203081	0.00225774	0.00649814	0.00646956	0.00669285	2.00109e-05	6.62253e-05	0.000953973	0.000744453	0.0380952
1	BXY_1185700.1	0.00218415	0.000880922	0.00367242	0.00676841	0.0066487	0.00448676	0.000264428	0.000362452	0.00153098	0.00121557	0.0380952
5	BXY_1093300.1	0.0144961	0.00127441	0.0121149	0.0130478	0.0155558	0.0237704	0.000283809	0.000436511	0.00129049	0.00130385	0.0380952
7	BXY_0265500.1	0.0794683	0.0121574	0.0861488	0.10412	0.114643	0.156737	0.00519234	0.00770535	0.0620188	0.053783	0.0380952
3	BXY_0652700.1	0.0143689	0.000995377	0.0205585	0.0454525	0.0493549	0.01978	0.00016722	0.000642986	0.0115803	0.00949266	0.0380952
1	BXY_0782900.1	0.00317999	0.000625708	0.00271569	0.0038827	0.00423677	0.00302357	0.00015922	9.81187e-05	0.00260658	0.00221185	0.0380952
4	BXY_0578000.1	0.0230674	0.00241105	0.025735	0.0268821	0.0301644	0.0634742	0.000462407	0.000899118	0.00604578	0.0048343	0.0380952
2	BXY_0702800.1	0.0119532	0.00110679	0.0144974	0.0179347	0.0198763	0.0205186	0.000874353	0.000329032	0.00678626	0.00578656	0.0380952
1	BXY_1514200.1	0.00234799	0.000604179	0.00273234	0.00283676	0.00246477	0.00395213	0.000151484	0.000217666	0.00141117	0.0011471	0.0380952
1	BXY_0888400.1	0.000395634	5.64949e-05	0.000600026	0.00172366	0.0015001	0.000785473	2.56551e-05	2.69953e-05	0.000233763	0.000328198	0.0380952
1	BXY_1548600.1	0.00176932	0.00014052	0.0019113	0.00236547	0.00257565	0.00284485	5.88359e-05	3.95331e-05	0.00030888	0.000333781	0.0380952
5	BXY_0300400.1	0.0129439	0.00378836	0.0160188	0.0153477	0.0210178	0.0172542	0.000540059	0.00185859	0.00664929	0.00603122	0.0380952
1	BXY_0005100.1	0.000722747	0.000875332	0.00134003	0.00196752	0.00219702	0.00163979	9.88091e-05	9.9146e-05	0.000824669	0.000823733	0.0380952
2	BXY_0503400.1	0.0152327	0.00473155	0.0218844	0.0319029	0.0331408	0.0279018	0.000641649	0.000726908	0.00691696	0.00559135	0.0380952
2	BXY_0874400.1	0.00369846	0.000566478	0.00580407	0.0158588	0.0164285	0.00893413	0.000320623	0.00043676	0.00236611	0.00197922	0.0380952
1	BXY_1372400.1	0.0033917	0.00022473	0.00421471	0.00405693	0.00451573	0.0095069	3.99767e-05	0.000183855	0.00152384	0.00148454	0.0380952
2	BXY_0943100.1	0.00377012	0.000987474	0.00511967	0.010393	0.0119347	0.00718692	0.000233619	0.000189333	0.00307003	0.0029452	0.0380952
1	BXY_0736700.1	0.0014648	0.000246162	0.0022423	0.00165456	0.00177351	0.0011794	6.46783e-05	6.05987e-05	0.000827476	0.000597567	0.0380952
2	BXY_0369700.1	0.00482359	0.00127781	0.00702781	0.00938191	0.00806608	0.00579425	0.000662074	0.000778905	0.00420653	0.00314497	0.0380952
3	BXY_0513700.1	0.0251432	0.00397785	0.0266353	0.0322445	0.0359075	0.0534102	0.00117911	0.00141831	0.0101085	0.00848425	0.0380952
2	BXY_1299100.1	0.00336693	0.000557567	0.00380915	0.00781606	0.0104482	0.00774189	0.000149376	0.000504357	0.00228892	0.000879202	0.0380952
3	BXY_0959100.1	0.00591937	0.00171315	0.00496162	0.00628019	0.00716657	0.00540786	0.000909206	0.00113519	0.0049304	0.00361808	0.0380952
3	BXY_0861300.1	0.00648799	0.00109996	0.0078648	0.0113118	0.0112425	0.0136268	0.000553406	0.000421074	0.00324303	0.00252144	0.0380952
3	BXY_0025800.1	0.00554373	0.00121977	0.00687149	0.0147982	0.0147797	0.0154595	0.000361772	0.000304602	0.00408751	0.0036529	0.0380952
2	BXY_0977800.1	0.00227295	0.00137551	0.00250062	0.00513713	0.00494866	0.00314807	6.00176e-05	0.000416226	0.00204795	0.00155847	0.0380952
2	BXY_1258500.1	0.00376166	0.000652137	0.0054922	0.00692637	0.0077968	0.00926809	0.000141067	0.000188474	0.000828573	0.000870236	0.0380952
2	BXY_1516000.1	0.00404175	0.000608368	0.00159345	0.00732454	0.00803067	0.00869377	0.000160463	0.00027164	0.00133236	0.000672625	0.0380952
3	BXY_0911500.1	0.0257707	0.00566971	0.0328182	0.034255	0.031062	0.0188149	0.00052163	0.00229759	0.0112546	0.00945782	0.0380952
1	BXY_1534400.1	0.00353685	0.000441007	0.00423222	0.00555133	0.00597599	0.00298589	0.000138313	0.000188236	0.00290319	0.00251315	0.0380952
2	BXY_1686300.1	0.00300029	0.000482453	0.00319233	0.00387977	0.00445146	0.00556688	0.000240418	0.000274381	0.00171273	0.00162635	0.0380952
2	BXY_1570700.1	0.0227402	0.00181365	0.0334742	0.0326506	0.0267008	0.0195391	0.000345707	0.00031345	0.016667	0.014358	0.0380952
1	BXY_1406300.1	0.000850579	0.000295289	0.000986453	0.00128179	0.00147044	0.00138336	2.49628e-05	6.40632e-05	0.000582512	0.000599534	0.0380952
3	BXY_1286600.1	0.0044399	0.000840997	0.00587151	0.0174231	0.0164612	0.0119363	0.000360497	0.000315023	0.00412604	0.00266468	0.0380952
3	BXY_0248300.1	0.0153039	0.00244769	0.015707	0.0297155	0.0318864	0.0427837	0.000408775	0.000608606	0.0109747	0.0098935	0.0380952
7	BXY_1431800.1	0.0485571	0.00248378	0.0745321	0.0661551	0.0707142	0.0731503	0.0012846	0.000650274	0.0384605	0.0311669	0.0380952
4	BXY_0170100.1	0.00539764	0.000951093	0.00847319	0.0150036	0.00909998	0.0201557	0.000407081	0.000488871	0.0014655	0.00162249	0.0380952
2	BXY_0096700.1	0.00245385	0.000810357	0.00424599	0.0117758	0.0129253	0.0221345	0.000229315	5.41298e-05	0.00132609	0.00139525	0.0380952
1	BXY_0823300.1	0.000495985	6.14129e-05	0.000453285	0.000972363	0.000983086	0.00103853	4.06724e-05	3.07344e-05	0.000328851	0.000305003	0.0380952
1	BXY_0264300.1	0.00440249	0.00158418	0.00479119	0.0129069	0.0157006	0.0134707	0.000210907	0.000402265	0.00436935	0.00334705	0.0380952
2	BXY_0819900.1	0.00918541	0.00072997	0.00769174	0.00998219	0.0119671	0.0217385	0.000202422	0.00039395	0.00335517	0.00286176	0.0380952
2	BXY_0605200.1	0.0106721	0.00532061	0.0139281	0.0160583	0.0158442	0.00931926	0.00118809	0.000944511	0.00736618	0.00618192	0.0380952
3	BXY_1422000.1	0.00877927	0.00244846	0.00985375	0.0104909	0.011217	0.0160869	0.000649225	0.000464007	0.00447619	0.00293415	0.0380952
1	BXY_1555900.1	0.000599199	0.000282631	0.000501943	0.00115077	0.00134636	0.00107163	0.000167525	0.0001091	0.000478941	0.000311396	0.0380952
2	BXY_1065000.1	0.00295729	0.000813141	0.00460542	0.00688291	0.00703822	0.00725985	0.000325875	0.000259652	0.00102873	0.00105026	0.0380952
1	BXY_0669500.1	0.00229435	0.000282047	0.00251795	0.00242477	0.00303555	0.00171632	6.74588e-05	7.5587e-05	0.00125532	0.000921356	0.0380952
2	BXY_0406000.1	0.0030117	0.000357378	0.00380473	0.00817488	0.00880656	0.00767774	0.000101105	0.000128222	0.00188484	0.00158895	0.0380952
1	BXY_0203600.1	0.000548631	5.0994e-05	0.000420048	0.00175143	0.00212821	0.00159906	2.76074e-05	3.43446e-05	0.000340239	0.000319044	0.0380952
1	BXY_1591100.1	0.000830714	0.000172697	0.000981889	0.00262044	0.00244458	0.0016114	3.60304e-05	2.36284e-05	0.00065673	0.000528833	0.0380952
1	BXY_0757100.1	0.00167956	0.000416177	0.00172989	0.00275755	0.00341234	0.00358609	8.89905e-05	0.000120239	0.000906497	0.000797871	0.0380952
1	BXY_0350200.1	0.00315942	0.000494546	0.00432143	0.00382957	0.00396189	0.00245837	4.917e-05	4.93704e-05	0.00114384	0.000852886	0.0380952
1	BXY_0110600.1	0.00695915	0.000461851	0.00694346	0.00729979	0.00927793	0.0112213	0.00021121	4.63657e-05	0.00254106	0.00225003	0.0380952
4	BXY_1133800.1	0.0218492	0.00233653	0.0264311	0.0256044	0.0293269	0.0367343	0.000753892	0.000540789	0.0127575	0.0083621	0.0380952
1	BXY_1373900.1	0.000936697	0.000477403	0.00142826	0.00299153	0.00284737	0.00513438	3.44576e-05	3.40083e-05	0.000716016	0.000597023	0.0380952
2	BXY_0596400.1	0.0873754	0.00421447	0.0878925	0.148973	0.210621	0.147496	0.000760697	0.0031698	0.0563903	0.0485153	0.0380952
3	BXY_1615000.1	0.00405809	0.000896723	0.00375852	0.00581807	0.00517473	0.0035205	0.000209981	0.000343597	0.0018432	0.00121957	0.0380952
1	BXY_0002100.1	0.00420544	0.00089017	0.00326306	0.0100057	0.00907456	0.0101457	0.000235203	0.000164416	0.0016527	0.00243069	0.0380952
2	BXY_1120100.1	0.0138447	0.00476714	0.0161496	0.018259	0.0196493	0.0230685	0.00170482	0.000971952	0.00668829	0.00610366	0.0380952
1	BXY_1399200.1	0.0029234	0.000325839	0.0043707	0.00465371	0.00428171	0.00667579	0.000334068	0.000119532	0.000670021	0.000140862	0.0380952
2	BXY_0566600.1	0.00603427	0.000723904	0.00642493	0.0100336	0.0109595	0.00992635	0.000279248	0.000308458	0.0020632	0.00157972	0.0380952
2	BXY_0919800.1	0.0152782	0.00191201	0.0168157	0.0165616	0.0182497	0.0257351	0.000455069	0.000177873	0.00593107	0.00474795	0.0380952
2	BXY_0393600.1	0.0084206	0.00164415	0.00889125	0.013924	0.0207909	0.0119541	0.000517464	0.000460637	0.00733741	0.00617987	0.0380952
2	BXY_1597800.1	0.0056716	0.00150438	0.00749613	0.0125817	0.0138458	0.00914042	0.000357581	0.000104043	0.00537072	0.00479645	0.0380952
2	BXY_1527400.1	0.00326468	0.00138147	0.0030082	0.0052051	0.00530478	0.00392295	0.000247581	0.000241073	0.00226973	0.00205175	0.0380952
2	BXY_0963300.1	0.00712839	0.000604167	0.00773268	0.00575604	0.0065968	0.0120214	0.00012828	0.000100104	0.0056734	0.00572829	0.0380952
2	BXY_0860800.1	0.00957077	0.00236269	0.0120053	0.0247215	0.0240336	0.025317	0.000164284	0.000712184	0.00689213	0.00575623	0.0380952
1	BXY_0887200.1	0.000621689	9.08595e-05	0.000619125	0.00118994	0.00168014	0.00225856	4.01361e-05	6.08265e-05	0.000431957	0.000485293	0.0380952
2	BXY_0419900.1	0.00320233	0.000588903	0.0039063	0.00374687	0.00404892	0.00201114	0.00039939	0.000288862	0.00184204	0.00175592	0.0380952
2	BXY_0078100.1	0.00455533	0.000186967	0.00550178	0.00324641	0.00327488	0.00288745	4.72886e-05	0.000162055	0.0010373	0.00101523	0.0380952
2	BXY_1695500.1	0.00204918	0.000540259	0.00186219	0.00400906	0.00468511	0.00286606	9.0075e-05	0.000225252	0.00144348	0.00157962	0.0380952
1	BXY_0557600.1	0.00301959	0.00103019	0.00358278	0.00935514	0.0104529	0.0149596	1.76338e-05	0.000101897	0.00157656	0.00149968	0.0380952
1	BXY_0408600.1	0.00112547	0.000135569	0.000724828	0.00188587	0.00220867	0.00484749	2.90906e-05	2.98724e-05	0.000396678	0.000340601	0.0380952
2	BXY_0436400.1	0.0171814	0.000740752	0.0224376	0.0307875	0.0355635	0.019843	0.000223454	0.00056301	0.0114088	0.00877876	0.0380952
2	BXY_0024700.1	0.005061	0.000496617	0.00855977	0.00764548	0.00752395	0.00717156	0.000277501	0.000344601	0.00342586	0.00202819	0.0380952
2	BXY_0337300.1	0.00978512	0.000669055	0.0116331	0.01053	0.0124109	0.0126891	0.000146724	0.000261519	0.00357944	0.00303091	0.0380952
1	BXY_0068800.1	0.00150562	0.000284288	0.00178762	0.00257794	0.00295657	0.00250822	0.000127957	8.7183e-05	0.000664429	0.000744639	0.0380952
4	BXY_1049900.1	0.0245438	0.00154596	0.0233572	0.0512842	0.0623923	0.0510878	0.00029238	0.000991486	0.0212577	0.0177443	0.0380952
1	BXY_0300500.1	0.00228271	0.000578283	0.00350084	0.00372043	0.00410317	0.0056312	0.000432383	0.000379398	0.00152623	0.00123049	0.0380952
3	BXY_1284800.1	0.0246336	0.00164857	0.0319309	0.0425892	0.0316918	0.0335141	0.000266717	0.000260567	0.0163414	0.0156166	0.0380952
3	BXY_0610100.1	0.00987998	0.00255528	0.0108364	0.0131195	0.0121066	0.0115388	0.000238088	0.000641858	0.00684691	0.00567743	0.0380952
1	BXY_0147400.1	0.00393549	0.000573952	0.00413847	0.00511035	0.00590305	0.00405736	4.88915e-05	4.03312e-05	0.00286031	0.00255523	0.0380952
1	BXY_1526700.1	0.00359391	0.00192624	0.00534523	0.00990212	0.0125302	0.00700485	0.000279896	0.000200609	0.00209075	0.00230828	0.0380952
1	BXY_0343700.1	0.0022943	0.000277634	0.00268857	0.00393442	0.00375005	0.00512435	0.000242549	0.000136269	0.00139016	0.00122607	0.0380952
2	BXY_1507900.1	0.00826269	0.00365133	0.00665035	0.0157182	0.0147714	0.0152494	0.000534418	0.000778154	0.00541901	0.00498202	0.0380952
1	BXY_0988200.1	0.000689878	0.000119371	0.00123331	0.00235261	0.00209916	0.000765108	2.0424e-05	3.24156e-05	0.000503036	0.000383799	0.0380952
1	BXY_0332500.1	0.00145573	0.000151248	0.00199868	0.00181865	0.00182041	0.00136631	4.21622e-05	9.06902e-05	0.000730453	0.000821652	0.0380952
1	BXY_0537100.1	0.00174628	0.000245327	0.00251635	0.00433606	0.00396327	0.0024209	9.92149e-05	8.70116e-05	0.000456668	0.000863562	0.0380952
2	BXY_0843600.1	0.014477	0.0143213	0.0160745	0.00696682	0.00766603	0.00349944	0.0029286	0.00433596	0.00393402	0.00233027	0.0380952
1	BXY_0573700.1	0.00167557	0.000212079	0.00258948	0.0024376	0.00281598	0.00254812	4.48024e-05	7.85606e-05	0.000598319	0.000391541	0.0380952
2	BXY_0170400.1	0.00218165	0.0001964	0.00261173	0.00607995	0.00650105	0.00797738	7.21481e-05	0.000122164	0.000990353	0.000913786	0.0380952
1	BXY_1752700.1	0.00207085	0.000397439	0.00324907	0.00429275	0.00475188	0.003999	6.04248e-05	0.000368658	0.00177828	0.00131887	0.0380952
1	BXY_0465200.1	0.013593	0.00230797	0.0181234	0.0249905	0.0327718	0.0183394	0.000179704	0.00035329	0.0079846	0.00699127	0.0380952
2	BXY_0119000.1	0.00320675	0.0006726	0.00372429	0.00687931	0.00729994	0.00556146	0.000176824	0.000226339	0.00140374	0.000737162	0.0380952
4	BXY_0824600.1	0.00450262	0.00301153	0.00413133	0.00337589	0.00339458	0.00299148	0.00409471	0.00816561	0.00470578	0.00514816	0.0380952
3	BXY_0473900.1	0.00582785	0.00158798	0.00349207	0.00656734	0.00726695	0.0106332	0.000331587	0.000154793	0.0023682	0.00175558	0.0380952
1	BXY_0223300.1	0.00111535	0.000453024	0.00121337	0.00190646	0.00238813	0.00274533	2.73132e-05	0.000111084	0.000656787	0.000833208	0.0380952
2	BXY_0369000.1	0.00177418	0.000515472	0.00214644	0.00517841	0.00518551	0.00447824	0.000144612	6.32056e-05	0.00123049	0.000988584	0.0380952
1	BXY_0750300.1	0.010965	0.0021302	0.0188198	0.0338583	0.0393466	0.0113144	0.000131226	0.000926395	0.00757767	0.00570963	0.0380952
2	BXY_0176900.1	0.00428857	0.0012483	0.006201	0.0111354	0.0119029	0.0116232	0.000122505	0.000102105	0.002341	0.00172517	0.0380952
1	BXY_0264700.1	0.00172708	0.000418935	0.00131403	0.0034095	0.00400521	0.00499396	5.93405e-05	0.000172106	0.000698004	0.00088116	0.0380952
1	BXY_1261200.1	0.00136431	0.000264485	0.00239911	0.00766928	0.00717365	0.00266059	0.000117279	0.000112305	0.00113187	0.00107911	0.0380952
3	BXY_0828700.1	0.0156007	0.0133928	0.0137568	0.0183953	0.0195348	0.0152193	0.0103648	0.00971077	0.0145157	0.0119153	0.0380952
2	BXY_0926700.1	0.00739137	0.000597816	0.00712373	0.00748393	0.00805239	0.00419552	0.000352632	0.000288848	0.00113221	0.000866669	0.0380952
1	BXY_1324300.1	0.00126279	6.11562e-05	0.00100337	0.00184149	0.00194305	0.00345149	7.91318e-05	9.96239e-06	3.14375e-05	6.44602e-05	0.0380952
1	BXY_1636400.1	0.0015181	0.000398849	0.00136384	0.00384489	0.00377741	0.00282284	7.44979e-05	0.000239535	0.00118398	0.0013132	0.0380952
2	BXY_1448500.1	0.0047764	0.000332787	0.00626367	0.00885799	0.0078712	0.00528934	0.000102752	0.000149481	0.00259611	0.002679	0.0380952
1	BXY_1240100.1	5.82504e-05	0.000457859	0.00197174	0.00461269	0.0041083	0.00467227	8.71358e-05	0.000100483	1.01201e-05	6.59501e-06	0.0380952
1	BXY_1588800.1	0.00282417	0.00156563	0.00352664	0.00037206	0.00527926	0.00484914	4.31204e-05	0.000106294	0.000757503	0.000477137	0.0380952
2	BXY_0719200.1	0.00510595	0.00134518	0.00579569	0.00671554	0.00755598	0.0103281	0.000534692	6.51802e-05	0.00324882	0.00337835	0.0380952
1	BXY_0713200.1	0.000890694	0.000115407	0.00112954	0.0015904	0.00222851	0.00219178	3.49732e-05	6.07523e-05	0.000684995	0.000568008	0.0380952
1	BXY_1624600.1	0.00235835	0.000958608	0.00334621	0.00343891	0.00463215	0.00272763	0.000146152	0.000158135	0.00209731	0.00189859	0.0380952
1	BXY_0309700.1	0.00105546	0.00049279	0.00141767	0.00297262	0.00353687	0.00318089	4.8228e-05	0.000168301	0.00101523	0.000726094	0.0380952
2	BXY_0331300.1	0.0037388	0.00125494	0.0068554	0.0117245	0.0116856	0.00873238	0.000208815	0.000174242	0.00221262	0.00256444	0.0380952
1	BXY_0991600.1	0.00109773	0.000131964	0.00150109	0.00151462	0.00144844	0.00134427	3.71871e-05	3.0488e-05	0.000375459	0.000326593	0.0380952
1	BXY_0127300.1	0.00427607	0.000858013	0.00481371	0.0115187	0.0136052	0.0076485	0.000253233	0.000350929	0.00247956	0.00176527	0.0380952
2	BXY_0250600.1	0.00833913	0.00111719	0.0111135	0.00997355	0.0103183	0.00712421	0.000570916	0.000228551	0.00160124	0.00385333	0.0380952
1	BXY_1547400.1	0.00420154	0.00055962	0.00406261	0.0051885	0.00496799	0.0045865	0.000169679	0.000235015	0.00216913	0.00207552	0.0380952
1	BXY_0617400.1	0.00113531	0.00039295	0.00148826	0.00116495	0.00127714	0.00159057	6.84777e-05	3.96399e-05	0.000550646	0.000448467	0.0380952
2	BXY_0625700.1	0.00403957	0.000756438	0.00434373	0.00598741	0.0066631	0.00561118	0.000243306	0.00038606	0.00230951	0.00206834	0.0380952
1	BXY_0325000.1	0.0115061	0.00303444	0.0102453	0.0186982	0.0208058	0.0321738	0.00179065	0.0021619	0.00669369	0.00670176	0.0380952
1	BXY_1019300.1	0.00247195	0.000153883	0.00341496	0.00291558	0.00290807	0.00403725	7.85143e-05	4.86884e-05	0.000292821	0.000231826	0.0380952
4	BXY_0840800.1	0.00331356	0.00191676	0.00429864	0.0137544	0.0142838	0.011961	0.00029972	0.000211001	0.002392	0.0026358	0.0380952
3	BXY_1089000.1	0.00360667	0.000584861	0.00432885	0.00402393	0.00433722	0.00298766	0.000310553	0.000249458	0.000973193	0.000787021	0.0380952
1	BXY_0677300.1	0.00261459	0.000266351	0.00323292	0.00411877	0.00481429	0.00435775	0.000157489	0.000114452	0.00165958	0.00146135	0.0380952
1	BXY_1594000.1	0.000919943	0.000212691	0.00069347	0.00179075	0.00422887	0.00071006	4.64263e-05	5.57967e-05	0.000584656	0.000505825	0.0380952
1	BXY_1496400.1	0.00395143	0.000858404	0.00326114	0.00499099	0.00556948	0.00743005	7.56389e-05	6.83622e-05	0.001198	0.00108524	0.0380952
1	BXY_0402500.1	0.00166582	0.000759084	0.00228005	0.00294188	0.00258904	0.00226091	3.5526e-05	0.000241241	0.00105349	0.000863082	0.0380952
2	BXY_0661600.1	0.00566605	0.000183557	0.0035967	0.00759852	0.00897206	0.0148306	0.000114194	0.000389175	0.000577056	0.000152526	0.0380952
1	BXY_0057300.1	0.00216948	0.000263974	0.00217774	0.00331978	0.00318223	0.00318628	0.000191199	0.000234819	0.000692038	0.000709359	0.0380952
1	BXY_0659400.1	0.0029932	0.00131632	0.00470481	0.0123099	0.0115889	0.00620489	0.000177577	0.000173836	0.00292074	0.00247425	0.0380952
2	BXY_0277200.1	0.00882807	0.00449973	0.00884405	0.00746473	0.00800779	0.00583607	0.00164918	0.00210163	0.00553069	0.00458281	0.0380952
2	BXY_0139900.1	0.0130645	0.00190449	0.0141045	0.0284874	0.0406294	0.0365414	0.00048486	0.00111956	0.0109691	0.00740138	0.0380952
1	BXY_1413000.1	0.00159728	0.000370064	0.00151428	0.0022734	0.00265273	0.00424853	0.000116643	3.3261e-05	0.000629758	0.000485207	0.0380952
1	BXY_0803300.1	0.023306	0.0132893	0.0253375	0.0185352	0.0178833	0.0218666	0.00431484	0.00467307	0.0160925	0.0150004	0.0380952
1	BXY_0884900.1	0.000340535	0.000181376	0.000323579	0.00106284	0.000956418	0.000595917	3.92545e-05	4.37845e-05	0.000270522	0.000188179	0.0380952
1	BXY_0750700.1	0.00452171	0.00116807	0.00576	0.011191	0.0103107	0.010264	0.00026402	0.000220454	0.00244563	0.00204744	0.0380952
1	BXY_1073900.1	0.00881211	0.00307281	0.0125277	0.0278606	0.0272575	0.020779	0.000499215	0.000491607	0.00854976	0.00701762	0.0380952
1	BXY_0932600.1	0.00256737	0.000614827	0.00377083	0.00355287	0.00359539	0.00589516	0.000214961	0.000218894	0.000997115	0.000691378	0.0380952
1	BXY_1751800.1	0.000410817	0.000541558	0.00013285	0.000640061	0.000487998	0.000307714	1.53559e-05	0.000188258	0.000155672	0.000132	0.0380952
1	BXY_0760300.1	0.000575856	0.00014467	0.000469893	0.00122594	0.0011551	0.000918632	2.12093e-05	2.11042e-05	0.000294829	0.000212344	0.0380952
1	BXY_1047900.1	0.00163473	0.000171542	0.000974962	0.00187622	0.00230584	0.00344115	2.73257e-05	0.000164612	0.000252408	0.000195137	0.0380952
2	BXY_1076300.1	0.000627794	0.00353851	0.0218137	0.0267641	0.027186	0.0170993	0.00014886	0.000145507	0.00182495	0.000825197	0.0380952
1	BXY_0749400.1	0.00635345	0.000513571	0.00908289	0.0117923	0.0115729	0.0184906	0.00017907	0.000151787	0.00404057	0.00337764	0.0380952
1	BXY_0213000.1	0.00122309	0.000325845	0.00108829	0.000784631	0.000873972	0.00074385	5.59064e-05	9.19908e-05	0.000392563	0.000411979	0.0380952
1	BXY_0142500.1	0.000859462	2.61071e-05	0.0014411	0.00116687	0.00137387	0.00126725	1.43703e-05	1.09311e-05	0.000512428	0.000347012	0.0380952
1	BXY_1615400.1	0.000388226	6.9996e-05	0.000575229	0.00133523	0.00116733	0.00111163	2.78535e-05	3.79783e-05	0.000305645	0.000275174	0.0380952
1	BXY_1717600.1	0.00262747	0.000382032	0.00448371	0.00238341	0.00281487	0.00177247	7.90021e-06	0.00014023	0.001627	0.00116696	0.0380952
1	BXY_0604800.1	0.0131285	0.00312311	0.0156009	0.0143439	0.0159209	0.017065	0.00215551	0.00171779	0.0086901	0.00779082	0.0380952
1	BXY_0933300.1	0.00233565	0.000769405	0.00265667	0.00285371	0.00283279	0.00335774	0.000118917	0.000238545	0.00154701	0.00143343	0.0380952
1	BXY_1523500.1	0.000836213	0.000167687	0.00108969	0.000807553	0.000874067	0.00179495	1.51078e-05	4.10481e-05	0.000566085	0.000246911	0.0380952
1	BXY_1707700.1	0.00181741	0.000162894	0.00213245	0.00360353	0.00385514	0.00275662	2.84198e-05	0.000108251	0.000796152	0.000740735	0.0380952
1	BXY_1075200.1	0.00196964	0.000533815	0.00307975	0.00385877	0.00304487	0.00316019	0.00139536	0.00157434	0.000476842	0.000434282	0.0380952
1	BXY_0602400.1	0.000687326	6.56441e-05	0.00081767	0.00127023	0.00128108	0.00136773	2.23766e-05	2.56438e-05	0.00057181	0.000444197	0.0380952
1	BXY_1769600.1	0.00108993	0.000284947	0.00116801	0.0019655	0.00197398	0.00285743	4.86524e-05	4.40029e-05	0.000382652	0.000380413	0.0380952
1	BXY_0834900.1	0.00608016	0.00149804	0.00615724	0.00667873	0.00681101	0.00636298	0.000316866	0.000539384	0.00300342	0.00221649	0.0380952
1	BXY_0118200.1	0.000842704	0.000128705	0.000877467	0.000340494	0.00131622	0.00184611	4.31774e-05	5.86473e-05	0.00052992	0.000106254	0.0380952
1	BXY_0211500.1	0.000898435	0.000103646	0.00104386	0.00104221	0.00105919	0.00113197	2.51719e-05	5.6247e-05	0.000207338	0.00012668	0.0380952
1	BXY_1043200.1	0.00403526	0.00014979	0.00537825	0.00915409	0.0107349	0.0053527	0.000140744	4.93589e-05	0.00351047	0.00340311	0.0380952
1	BXY_0435700.1	0.000969203	9.52073e-05	0.000951264	0.00224552	0.00226378	0.00288602	2.11542e-05	9.40514e-05	0.000743951	0.000624429	0.0380952
1	BXY_1142900.1	0.0117994	0.00174258	0.0102262	0.00981752	0.0109151	0.0147327	0.000895291	0.0014696	0.00463552	0.0042828	0.0380952
1	BXY_0486900.1	0.00416089	0.000616613	0.00598262	0.00902632	0.0104406	0.00743149	1.63493e-05	0.00016741	0.00197905	0.0018197	0.0380952
1	BXY_0339800.1	0.00101381	0.000165136	0.00086162	0.00284908	0.00272487	0.00136742	4.07048e-05	3.83408e-05	0.000590742	0.000404386	0.0380952
1	BXY_0621900.1	0.00782512	0.00059132	0.00997852	0.0091122	0.0100184	0.00841228	0.000124028	0.000112107	0.00478009	0.00414195	0.0380952
1	BXY_0537900.1	0.00757903	0.00194407	0.0160021	0.014042	0.0145264	0.01603	0.000519188	0.000651319	0.00649602	0.00465819	0.0380952
1	BXY_1593200.1	0.00153783	0.000259218	0.00154417	0.00558822	0.00564907	0.00444412	8.21946e-05	0.00014114	0.00128599	0.000867163	0.0380952
6	BXY_1186900.1	0.0247157	0.00444445	0.0314275	0.0433347	0.0468794	0.0225317	0.0061148	0.00121514	0.0177337	0.0133467	0.0666667
3	BXY_0135700.1	0.00410161	0.000998655	0.00559192	0.00982182	0.0110489	0.00875058	0.000474021	0.000151028	0.00450996	0.00363337	0.0666667
12	BXY_0322900.1	0.181462	0.0151675	0.190343	0.330454	0.425028	0.276057	0.00525841	0.00771642	0.186911	0.172558	0.0666667
6	BXY_1025500.1	0.0147229	0.0043072	0.017545	0.0308376	0.0312809	0.0189247	0.00131224	0.00155871	0.0159015	0.0128407	0.0666667
15	BXY_1536500.1	0.300544	0.0540222	0.342436	0.725472	0.879869	0.744296	0.0198862	0.0294985	0.329027	0.288656	0.0666667
12	BXY_1568000.1	0.0859321	0.0122104	0.0970418	0.178183	0.199936	0.273358	0.00301646	0.00527078	0.0872788	0.0805249	0.0666667
4	BXY_0109900.1	0.00926443	0.00147224	0.00876169	0.0157478	0.0184906	0.0352274	0.000283711	0.00204559	0.0046323	0.00708124	0.0666667
11	BXY_1599500.1	0.311073	0.0518281	0.372774	0.561577	0.590845	0.798933	0.0400438	0.0535438	0.223538	0.162529	0.0666667
1	BXY_0804200.1	0.0015231	0.000451718	0.00132384	0.00456089	0.00412696	0.00425228	3.71237e-05	3.49618e-05	0.00135457	0.00117475	0.0666667
12	BXY_0312700.1	0.0710939	0.00563032	0.0850967	0.107577	0.120312	0.0915602	0.00604982	0.00385854	0.0496848	0.0465413	0.0666667
12	BXY_0176400.1	0.0777437	0.0150898	0.0679791	0.113692	0.131423	0.188918	0.00945021	0.00873494	0.0720852	0.0649811	0.0666667
6	BXY_1748700.1	0.0192884	0.00258778	0.0283969	0.054923	0.0602463	0.0436657	0.000708356	0.000720928	0.0206512	0.0171463	0.0666667
6	BXY_1542200.1	0.0554169	0.00496804	0.0491166	0.0876517	0.0920003	0.0719047	0.00305965	0.00755091	0.0370334	0.034543	0.0666667
8	BXY_0157500.1	0.0163792	0.00306574	0.0165446	0.0262821	0.0350315	0.0541797	0.000479278	0.000525346	0.0157067	0.0164098	0.0666667
9	BXY_1537100.1	0.0725278	0.00526308	0.0835409	0.0820068	0.0920325	0.151362	0.00294848	0.00832124	0.0378255	0.0321338	0.0666667
11	BXY_1048900.1	0.114426	0.011105	0.0791506	0.132373	0.159023	0.244508	0.00451554	0.0275169	0.0532518	0.0521278	0.0666667
8	BXY_0359000.1	0.0253772	0.00312297	0.0327714	0.0387705	0.048451	0.0602298	0.001171	0.00443645	0.0249978	0.0232703	0.0666667
10	BXY_1657400.1	0.0680948	0.0159225	0.0804519	0.217227	0.282366	0.150301	0.00217352	0.00562236	0.0780081	0.0615826	0.0666667
6	BXY_0228600.1	0.056508	0.00398833	0.0714329	0.054617	0.0568437	0.0404944	0.00106104	0.00147504	0.0433081	0.0326541	0.0666667
7	BXY_1566400.1	0.0409237	0.00194862	0.0451535	0.0427875	0.0529134	0.116402	0.00108563	0.00458109	0.0191046	0.0174113	0.0666667
11	BXY_1383400.1	0.704632	0.0158058	0.922342	0.888005	0.990679	0.787371	0.00457749	0.0192284	0.562953	0.448839	0.0666667
3	BXY_0744600.1	0.00248301	0.000360917	0.00327339	0.00607865	0.00768229	0.0119994	0.000406339	0.000265561	0.00242969	0.00217544	0.0666667
4	BXY_0039200.1	0.0288129	0.0032023	0.038351	0.0688546	0.083811	0.0470428	0.000456582	0.000899133	0.0294016	0.0229408	0.0666667
3	BXY_0770500.1	0.00857754	0.00154977	0.0115453	0.0191954	0.0233091	0.0262958	0.0044463	0.000336503	0.00293697	0.00311505	0.0666667
2	BXY_1630000.1	0.00166086	0.000313023	0.00338195	0.00314006	0.00273209	0.000894384	0.000352278	7.64525e-05	0.000850818	0.000662391	0.0666667
9	BXY_1077000.1	0.0152559	0.0103283	0.0181749	0.0536234	0.0587723	0.0344384	0.00222166	0.00128102	0.0161464	0.0132251	0.0666667
5	BXY_0768100.1	0.0657567	0.00305251	0.0777209	0.09141	0.106535	0.131034	0.0011288	0.00397553	0.0547621	0.0481237	0.0666667
8	BXY_0320100.1	0.200823	0.00381817	0.206276	0.205901	0.267015	0.328083	0.00283432	0.00415751	0.0967983	0.0824317	0.0666667
5	BXY_0836100.1	0.0240964	0.0116825	0.021234	0.0595042	0.0701946	0.0432869	0.000954966	0.000752924	0.0217155	0.0172747	0.0666667
6	BXY_0557700.1	0.0302896	0.00238935	0.0251388	0.0747481	0.0659306	0.0918125	0.0075076	0.000906551	0.0146103	0.0117775	0.0666667
3	BXY_0859500.1	0.0171487	0.000881077	0.0252943	0.0538933	0.0446761	0.0310086	0.000253148	0.000539485	0.0187821	0.0144498	0.0666667
6	BXY_0708200.1	0.0278071	0.00942455	0.0330221	0.085872	0.0899124	0.0613526	0.00576039	0.00317169	0.0298453	0.0229857	0.0666667
5	BXY_1519000.1	0.00798708	0.0016368	0.00928753	0.0110675	0.0140977	0.00979988	0.000481083	0.000392099	0.00833433	0.00726431	0.0666667
1	BXY_1574400.1	0.000513298	0.00226344	0.000116303	0.00153537	0.00133239	0.000927528	4.38753e-05	0.000101139	0.000637529	0.000482073	0.0666667
8	BXY_1559200.1	0.0340637	0.00575433	0.0406297	0.0427606	0.0512913	0.0480068	0.00627495	0.00259675	0.0147949	0.0125173	0.0666667
5	BXY_0130500.1	0.0175383	0.00146127	0.0195291	0.0467914	0.0502693	0.0337274	0.00112127	0.00176151	0.016371	0.0135807	0.0666667
1	BXY_0265300.1	0.000996698	0.000306759	0.00123018	0.00271555	0.00267409	0.00122894	3.22833e-05	3.99975e-05	0.00113522	0.000958987	0.0666667
5	BXY_0872800.1	0.143476	0.017318	0.215529	0.437494	0.451164	0.523181	0.00440038	0.0184099	0.104917	0.0841535	0.0666667
5	BXY_0253200.1	0.0201835	0.00209925	0.0209259	0.0380101	0.0445839	0.034396	0.000489388	0.00242485	0.0191834	0.0180345	0.0666667
8	BXY_0948100.1	0.0997389	0.00705376	0.0920646	0.107378	0.129905	0.155444	0.00206653	0.00787323	0.0584478	0.0502797	0.0666667
7	BXY_0430300.1	0.0150753	0.00365808	0.0139283	0.0173259	0.0202699	0.0108935	0.00305888	0.0051042	0.00863677	0.00792546	0.0666667
1	BXY_0012100.1	0.000619117	9.32378e-05	0.000986266	0.00120537	0.00135704	0.000659131	7.54219e-06	0.000112887	0.000474234	0.000404569	0.0666667
5	BXY_1393400.1	0.030333	0.00725194	0.0381213	0.0433395	0.0456115	0.0291589	0.000744001	0.00257154	0.0293446	0.0281277	0.0666667
6	BXY_0005000.1	0.111463	0.00446191	0.164419	0.337157	0.363045	0.256693	0.0010482	0.00655655	0.0841096	0.0685239	0.0666667
1	BXY_0502300.1	0.000707071	0.000131686	0.00093355	0.00270318	0.00274568	0.00192192	6.56671e-05	3.0552e-05	0.000710547	0.000578113	0.0666667
7	BXY_0265600.1	0.0326567	0.00401385	0.0348427	0.0384152	0.0430933	0.0553123	0.00214546	0.00475909	0.0187979	0.016211	0.0666667
4	BXY_1760700.1	0.042268	0.00221144	0.0380024	0.0525787	0.059475	0.0512017	0.00139193	0.00231756	0.0172013	0.0155899	0.0666667
2	BXY_1137100.1	0.000920719	0.000689327	0.00115287	0.00141394	0.0013131	0.000909563	0.00082235	0.000491548	0.000834256	0.000796479	0.0666667
5	BXY_0381700.1	0.0168798	0.00238668	0.0179524	0.021881	0.0251107	0.0436531	0.00204422	0.00294593	0.0127965	0.0103046	0.0666667
4	BXY_0511200.1	0.0116556	0.00151824	0.0111132	0.0164375	0.0219099	0.0178845	0.00065293	0.00178651	0.0107433	0.00989776	0.0666667
4	BXY_0775800.1	0.00656551	0.000753128	0.00436619	0.00529477	0.00657116	0.0140401	0.000405849	0.000464175	0.0044827	0.003956	0.0666667
5	BXY_0284900.1	0.258434	0.0102557	0.306391	0.293865	0.309813	0.517893	0.00827199	0.0173556	0.110657	0.103012	0.0666667
2	BXY_0771200.1	0.00233881	0.000653779	0.00428141	0.00848949	0.00967268	0.015097	0.000668902	0.000296445	0.00216407	0.00167268	0.0666667
5	BXY_0408100.1	0.0148893	0.00422302	0.0116421	0.0196547	0.0272636	0.033381	0.00111528	0.00123279	0.0118161	0.0101917	0.0666667
5	BXY_1381600.1	0.00246811	0.00188272	0.00517818	0.0045008	0.0061731	0.0032344	0.00697322	0.00389434	0.00786923	0.00661964	0.0666667
9	BXY_1625700.1	0.0910981	0.00684989	0.115817	0.118283	0.125408	0.1413	0.00386292	0.00965263	0.0482712	0.0361572	0.0666667
5	BXY_0739500.1	0.0387447	0.000933037	0.0175461	0.0377784	0.0340259	0.0473402	0.000353919	0.00892525	0.0161591	0.0147118	0.0666667
2	BXY_0905000.1	0.00154321	0.000590854	0.00157569	0.00369213	0.00320982	0.0025023	0.000894186	0.000412713	0.00133389	0.00116645	0.0666667
1	BXY_0869700.1	0.00237318	0.00018008	0.00237772	0.00634288	0.00707511	0.00471713	0.00020306	4.4335e-05	0.000586511	0.000619096	0.0666667
6	BXY_0744100.1	0.0564877	0.0163788	0.0596601	0.160653	0.196786	0.141158	0.00220208	0.00320681	0.0593953	0.0470175	0.0666667
6	BXY_1649000.1	0.0426063	0.00454463	0.0578014	0.0513199	0.0493231	0.0497202	0.00197005	0.00484983	0.0207294	0.0174498	0.0666667
5	BXY_1414800.1	0.00778854	0.00134094	0.0137261	0.0191159	0.0239377	0.0187278	0.000347303	0.00134842	0.00458918	0.00373505	0.0666667
5	BXY_1601000.1	0.0173689	0.00302726	0.0197975	0.0247759	0.0279508	0.0250171	0.00091377	0.00344604	0.0116771	0.011216	0.0666667
2	BXY_0781800.1	0.00472787	0.000875815	0.003585	0.0144718	0.0152057	0.0108523	0.0002571	0.000384821	0.00466393	0.00306639	0.0666667
1	BXY_0356500.1	0.00233752	6.54646e-05	0.00404606	0.0052615	0.00503655	0.00210694	6.27454e-05	0.00010682	0.00185351	0.00182337	0.0666667
4	BXY_0122200.1	0.00942533	0.00105778	0.00942015	0.0139756	0.0138907	0.0226128	0.00112836	0.000521318	0.0080198	0.00779859	0.0666667
6	BXY_0214100.1	0.0356762	0.00555891	0.0436955	0.0469603	0.0483114	0.0513595	0.000950137	0.000851965	0.0391715	0.0280412	0.0666667
1	BXY_1546900.1	0.00136071	7.09349e-05	0.00163353	0.00237468	0.00229409	0.00396344	5.21095e-06	7.57378e-05	0.000707481	0.000480063	0.0666667
1	BXY_0006000.1	0.000665268	0.000203203	0.00082533	0.0022632	0.00191311	0.00128039	0.000615447	9.8733e-05	0.000588839	0.000536664	0.0666667
4	BXY_0133400.1	0.0275769	0.00463291	0.0373361	0.0768621	0.0693164	0.0529069	0.00217394	0.00573203	0.0171681	0.012204	0.0666667
2	BXY_0377900.1	0.00461011	0.000264654	0.0053586	0.00997614	0.0113466	0.0133967	9.13235e-05	0.000188568	0.00492622	0.0040375	0.0666667
3	BXY_0682000.1	0.00937636	0.00119298	0.0168923	0.014358	0.0152941	0.0137396	0.000219798	0.000266922	0.0109914	0.00926877	0.0666667
9	BXY_1427900.1	0.190513	0.0119348	0.33419	0.39596	0.421841	0.509514	0.00255486	0.00316097	0.204909	0.185878	0.0666667
2	BXY_0657400.1	0.00334487	0.000421284	0.00375355	0.00633962	0.00647711	0.00692694	0.00218003	0.000116687	0.00237789	0.0019821	0.0666667
4	BXY_0842200.1	0.0445611	0.00323061	0.0531136	0.0444927	0.0525114	0.0747015	0.00305324	0.0036965	0.015508	0.0114455	0.0666667
1	BXY_0228500.1	0.000355029	9.47093e-05	0.000168257	0.000978156	0.000948784	0.000585374	1.54972e-05	1.92977e-05	0.000378984	2.1428e-05	0.0666667
1	BXY_0151700.1	0.000723716	0.000188504	0.000957514	0.00212592	0.00233847	0.00122299	6.84634e-05	4.81081e-05	0.000778877	0.000687875	0.0666667
1	BXY_0001600.1	0.00282714	0.000373624	0.00305088	0.00643563	0.00640388	0.00763273	0.000504667	8.05249e-05	0.00181771	0.00172992	0.0666667
3	BXY_1040200.1	0.00142168	0.00115417	0.00221802	0.00364255	0.00397082	0.0024581	0.000163322	0.000174938	0.00161986	0.00129071	0.0666667
6	BXY_0349000.1	0.0179903	0.00433723	0.0197123	0.0426189	0.0574336	0.0312179	0.000826635	0.00139842	0.0191802	0.0153986	0.0666667
2	BXY_1560800.1	0.00627335	0.000732475	0.00613279	0.00802024	0.00955307	0.0100246	0.000231031	0.000796131	0.00124566	0.000742645	0.0666667
6	BXY_1566800.1	0.0352617	0.00227492	0.0423371	0.033459	0.0455256	0.0829896	0.00117711	0.00473299	0.0157067	0.0121713	0.0666667
4	BXY_0614800.1	0.0335194	0.0037886	0.0518476	0.060817	0.0753027	0.0552028	0.000959426	0.00283786	0.0378148	0.0319734	0.0666667
2	BXY_0024400.1	0.00464785	0.000332418	0.004651	0.0118997	0.0123887	0.0105217	0.000141947	0.000446863	0.00385794	0.00312703	0.0666667
3	BXY_0221400.1	0.066539	0.00273701	0.0762134	0.119989	0.141593	0.164492	0.000885286	0.00402483	0.0587797	0.0469784	0.0666667
2	BXY_0465000.1	0.00763075	0.00184119	0.00906874	0.00778034	0.00793339	0.00688276	0.00651996	0.00107811	0.00452375	0.00361924	0.0666667
2	BXY_0034300.1	0.0035766	0.000566942	0.00390787	0.0116553	0.011217	0.00673745	0.000200748	0.000227468	0.00375929	0.00265246	0.0666667
5	BXY_1558900.1	0.0406928	0.0117181	0.0632544	0.106556	0.122265	0.0450048	0.0034293	0.00612591	0.0432384	0.0392469	0.0666667
3	BXY_1432600.1	0.0421774	0.00178464	0.0552829	0.0318991	0.0374601	0.0953219	0.000295655	0.00181276	0.0202133	0.0177897	0.0666667
1	BXY_1000900.1	0.000672333	6.1073e-05	0.000723675	0.00138695	0.00160357	0.000859497	6.31786e-05	1.40451e-05	0.000357681	0.000386887	0.0666667
3	BXY_0759700.1	0.00584891	0.00143899	0.00630923	0.0061715	0.00810262	0.00959911	0.000396552	0.00121669	0.0058653	0.0046389	0.0666667
4	BXY_0953800.1	0.0333585	0.002835	0.0414683	0.100522	0.107473	0.0564774	0.000378296	0.00165411	0.0377903	0.0325592	0.0666667
1	BXY_0425300.1	0.00179124	0.000142017	0.00172457	0.00246244	0.00351972	0.00187412	7.07181e-06	0.000147989	0.00101796	0.000885817	0.0666667
1	BXY_0713400.1	0.0100774	0.000527059	0.0101679	0.0113357	0.0115727	0.0100921	0.000238295	0.000618612	0.00660292	0.00594814	0.0666667
1	BXY_1197200.1	0.00587502	0.00047842	0.00496021	0.00503886	0.00580662	0.00911554	0.000287067	0.000721884	0.00266559	0.00253349	0.0666667
2	BXY_0935900.1	0.0027604	0.00246541	0.00255458	0.00818267	0.00895848	0.00733172	0.000571916	0.000204684	0.00191373	0.00314756	0.0666667
3	BXY_0564100.1	0.0038981	0.000622889	0.00868539	0.0203662	0.0242284	0.0163583	0.000330184	7.50019e-05	0.00347178	0.00806977	0.0666667
1	BXY_1053000.1	0.00182807	0.000148229	0.00258478	0.00268151	0.0030401	0.00136593	2.51425e-05	0.000298863	0.000543861	0.00045543	0.0666667
1	BXY_0491300.1	0.00133872	0.000340372	0.00027533	0.00195065	0.00220611	0.00347634	0.000253095	0.000159477	0.000753794	0.0002845	0.0666667
1	BXY_0848400.1	0.000483464	8.36583e-05	0.000426634	0.000469211	0.000513731	0.000654499	3.76662e-05	2.69011e-05	0.000443904	0.000316166	0.0666667
1	BXY_0896900.1	0.000601834	0.00125573	0.00051516	0.000801486	0.00103911	0.00113729	0.000172333	0.000178163	0.00064123	0.000596871	0.0666667
1	BXY_0837700.1	0.00205634	0.000433478	0.00303159	0.00571083	0.00766132	0.0064017	0.000158547	0.00025742	0.00217579	0.00155418	0.0666667
1	BXY_1640000.1	0.000714682	0.000403786	0.000957301	0.00283491	0.0030566	0.00139436	6.57429e-05	0.000247264	0.000717664	0.000453039	0.0666667
1	BXY_0161000.1	0.00341457	0.00430807	0.00358145	0.00294955	0.00352483	0.00204664	0.000569174	0.000442001	0.00306782	0.00267755	0.0666667
4	BXY_0094500.1	0.00638972	0.00111293	0.007518	0.00814605	0.00699909	0.00619944	0.00180733	0.000785565	0.00143354	0.003038	0.0666667
1	BXY_1133900.1	0.00196569	0.000731725	0.00245432	0.003269	0.00387844	0.00327601	0.000412697	0.000881325	0.00151688	0.00148393	0.0666667
3	BXY_0947200.1	0.202614	0.0124147	0.273256	0.410822	0.448188	0.327388	0.00277796	0.012655	0.131167	0.108967	0.0666667
1	BXY_1025300.1	0.00230052	0.000942555	0.000142576	0.00356304	0.00378652	0.00434392	3.11621e-05	0.000230699	9.32579e-05	0.00122459	0.0666667
3	BXY_0471800.1	0.0138112	0.00274236	0.0216156	0.0171005	0.0166903	0.00776566	0.000511174	0.000485912	0.00875887	0.00655391	0.0666667
3	BXY_0731100.1	0.00352229	0.00148203	0.00309508	0.00454545	0.00535152	0.00512444	0.000488858	0.000644823	0.00340131	0.00260278	0.0666667
2	BXY_1416800.1	0.00101713	0.000413343	0.00221896	0.00395362	0.00376461	0.00209215	3.74466e-05	6.1305e-05	0.00167824	0.000702446	0.0666667
1	BXY_0701300.1	0.0153402	0.00105919	0.0234873	0.0563834	0.0614	0.0305755	0.00010094	0.000899602	0.0164792	0.0126831	0.0666667
1	BXY_1111200.1	0.00478043	0.000307074	0.00525847	0.00524574	0.00614145	0.00772852	8.12212e-05	0.000387245	0.00334666	0.00258588	0.0666667
1	BXY_0299900.1	0.000643468	0.000412069	0.000918282	0.000546072	0.000933974	0.00178696	0.00014684	0.000166026	0.000597705	0.000469215	0.0666667
1	BXY_0992700.1	0.00121254	0.000280052	0.00106443	0.00419345	0.00469685	0.00582317	0.00017977	0.000280785	0.000888615	0.000726198	0.0666667
2	BXY_1668500.1	0.00304098	0.00043113	0.00411537	0.0049851	0.00541304	0.00308805	0.000112082	0.000446068	0.00237161	0.0017876	0.0666667
1	BXY_1514500.1	0.00029589	6.72019e-05	0.000180808	0.000673798	0.000979631	0.000777375	2.68978e-05	1.22822e-05	0.000241556	0.000175606	0.0666667
1	BXY_1095400.1	0.000327778	0.000203671	0.000581358	0.00263559	0.00296649	0.00119113	5.27543e-05	3.3329e-05	0.000224515	0.000332354	0.0666667
1	BXY_0884000.1	0.00248938	0.000175027	0.00218927	0.00174753	0.00220976	0.00246673	5.35731e-05	0.000110532	0.00180366	0.00138739	0.0666667
3	BXY_1019100.1	0.00448316	0.000506813	0.00511298	0.0119075	0.011061	0.0135168	0.000550918	0.000196186	0.00248575	0.00140802	0.0666667
1	BXY_1692200.1	0.00101795	0.000287788	0.00157104	0.0032817	0.00324507	0.00193178	2.96455e-05	5.00601e-05	0.00130263	0.00101354	0.0666667
1	BXY_0873900.1	0.00736283	0.000211192	0.00979852	0.00925764	0.0110154	0.0148229	0.000112258	0.000223467	0.000256358	0.000396211	0.0666667
1	BXY_0458700.1	0.00125109	0.000256128	0.000986252	0.000914661	0.00123043	0.00141129	0.000202334	0.000286689	0.000895703	0.000741313	0.0666667
1	BXY_0175100.1	0.000710482	0.000124489	0.00122635	0.000945375	0.000965138	0.000839001	3.4569e-05	9.26528e-05	0.000767084	0.000559947	0.0666667
1	BXY_1075300.1	0.00110877	9.20159e-05	0.00130144	0.00143417	0.0017425	0.00274166	6.33586e-05	9.99802e-05	0.000493531	0.000441593	0.0666667
3	BXY_1447300.1	0.0317663	0.001629	0.0271141	0.029138	0.0465202	0.0983907	0.00129095	0.00543238	0.0111909	0.0105432	0.0666667
1	BXY_1420000.1	0.00120115	7.51117e-05	0.00189186	0.00261251	0.00311317	0.00282089	5.9584e-05	2.42095e-05	0.00121151	0.000908464	0.0666667
2	BXY_0232600.1	0.00158506	0.00115962	0.0136525	0.0023854	0.00548692	0.00493819	9.58876e-05	0.000125891	0.00156254	0.00202402	0.0666667
1	BXY_0180600.1	0.000260224	0.000436375	0.000356451	0.000532094	0.00062898	0.000811375	8.32186e-05	0.000119654	0.000326136	0.00039877	0.0666667
1	BXY_1123200.1	0.00514492	0.00192222	0.00780816	0.0216501	0.0146513	0.0195646	0.000509278	0.000447655	0.0060826	0.0035586	0.0666667
1	BXY_0541300.1	0.000792504	0.000353458	0.000984541	0.00184574	0.00170713	0.00186773	9.19301e-05	7.81067e-05	0.000976654	0.000634675	0.0666667
1	BXY_0882500.1	0.00124274	0.000117872	0.0020827	0.00463648	0.00457939	0.00250743	0.000139463	7.41936e-05	0.000304759	0.000898847	0.0666667
1	BXY_1738600.1	0.0010538	0.000101693	0.00128698	0.0026782	0.00267509	0.00141825	4.07423e-05	0.000147183	0.000834512	0.000895646	0.0666667
1	BXY_1297200.1	0.00612415	0.000151521	0.00691054	0.0093193	0.00981799	0.01092	0.000119818	0.000344235	0.0027043	0.00227839	0.0666667
1	BXY_1725000.1	0.000241047	0.000554757	0.00134715	0.000486996	0.000577023	0.00192711	3.43788e-05	2.88987e-05	0.000280232	0.000515697	0.0666667
1	BXY_0910800.1	0.00285717	0.000129065	0.00381557	0.00443271	0.00472613	0.00600133	5.03338e-05	0.000150461	0.00178145	0.00167878	0.0666667
1	BXY_0198900.1	0.00182945	0.000465424	0.00201041	0.00188074	0.00219102	0.00117053	0.000400612	0.000569876	0.000933659	0.000981216	0.0666667
2	BXY_0391100.1	0.0139196	0.00142576	0.0151963	0.0354561	0.0401505	0.0281947	0.000290206	0.00131547	0.0151829	0.0120804	0.0666667
1	BXY_0016000.1	0.00205205	0.000283374	0.00241511	0.00354996	0.00399013	0.00246011	0.000475666	9.6136e-05	0.00113473	0.00123504	0.0666667
1	BXY_0823600.1	0.00169234	0.000833369	0.00280444	0.00701657	0.00804325	0.00423314	5.58945e-05	6.84036e-05	0.00175584	0.00117566	0.0666667
2	BXY_0413000.1	0.00376652	0.00117713	0.00578283	0.00604631	0.00583645	0.00795181	0.000349713	0.000471039	0.00453001	0.00358507	0.0666667
1	BXY_1327100.1	0.00447266	0.000916248	0.00568252	0.00693283	0.00687708	0.00559296	0.000449178	0.000553431	0.00479062	0.00367958	0.0666667
1	BXY_1652400.1	0.00652409	0.00556221	0.0073312	0.000163724	6.19374e-05	0.000106789	1.07641e-05	0.000181724	6.07361e-05	3.87493e-05	0.0666667
1	BXY_0755600.1	0.00360785	0.00102328	0.00517012	0.00447352	0.004275	0.00309732	0.000719407	0.00150783	0.00212634	0.0017314	0.0666667
1	BXY_0429700.1	0.000258506	0.000301379	0.00132452	0.00134659	0.00166807	0.000790261	0.000132879	3.62161e-05	6.49445e-05	0.000870481	0.0666667
1	BXY_0281800.1	0.000663307	2.63424e-05	0.000634575	0.00193582	0.00221508	0.00159248	2.08954e-05	5.45886e-05	0.000498897	0.000609574	0.0666667
1	BXY_1189500.1	0.00204245	0.000138831	0.00213865	0.00316773	0.00352586	0.00385468	0.000154914	8.46869e-05	0.00121069	0.000974587	0.0666667
1	BXY_1724600.1	0.000526112	4.1207e-05	0.000471492	0.0011313	0.00139619	0.000875506	2.40144e-05	0.000119417	0.000328392	0.000233173	0.0666667
1	BXY_0913700.1	0.00115193	0.000177606	0.00159113	0.00169764	0.00191369	0.00152235	0.000281006	0.000171648	0.000969113	0.000894807	0.0666667
1	BXY_1196100.1	0.00135098	0.000201252	0.00189246	0.00235407	0.00209133	0.00137234	0.000164057	0.000221341	0.000720285	0.000708593	0.0666667
1	BXY_0359200.1	0.000424128	0.000285649	0.000854951	0.00275696	0.00248632	0.000768942	6.80076e-05	6.29769e-05	0.000603597	0.000580553	0.114286
1	BXY_1615500.1	0.000119155	0.000159482	0.000161841	0.000186588	0.000150607	0.00013595	3.77977e-05	0.000103452	0.000145466	0.000140381	0.114286
13	BXY_0996700.1	0.184027	0.0260096	0.163853	0.592746	0.720829	0.492854	0.00519525	0.0113742	0.207557	0.160513	0.114286
5	BXY_0328300.1	0.0158038	0.00342949	0.0088152	0.0256163	0.0275556	0.0210633	0.00359429	0.00192026	0.00891528	0.00861035	0.114286
9	BXY_0573600.1	0.0230443	0.00365536	0.0347951	0.0614029	0.0687173	0.0481101	0.00139227	0.00154802	0.025657	0.0233548	0.114286
5	BXY_0242600.1	0.00624345	0.00147354	0.00545881	0.0102085	0.0117446	0.0113595	0.000348392	0.000664322	0.0060084	0.00592119	0.114286
8	BXY_1742600.1	0.128987	0.00824503	0.144518	0.310169	0.296636	0.219635	0.00470931	0.00303583	0.156525	0.124808	0.114286
4	BXY_1605500.1	0.00474488	0.00116451	0.00479726	0.00768595	0.00893426	0.00692316	0.000448945	0.000855201	0.00494101	0.00456479	0.114286
7	BXY_0229000.1	0.0203158	0.00453671	0.0226958	0.0397869	0.0418666	0.0387846	0.000796203	0.00133985	0.0228051	0.0178705	0.114286
1	BXY_1086000.1	0.001446	0.000378076	0.00187699	0.00107409	0.00108695	0.000537392	0.000219135	5.4807e-05	0.000898864	0.000784539	0.114286
10	BXY_1621500.1	0.0270196	0.00310302	0.0453522	0.0825436	0.100952	0.0764388	0.00113818	0.00183748	0.0443049	0.0426864	0.114286
1	BXY_0641200.1	0.00103625	0.000390857	0.000944609	0.00277698	0.00313491	0.00251702	0.000146738	0.000127833	0.00102294	0.000990017	0.114286
10	BXY_0525200.1	0.287228	0.00932188	0.32704	0.429736	0.46773	0.134584	0.00271506	0.00202515	0.191253	0.175548	0.114286
2	BXY_1613300.1	0.00356931	0.000382669	0.00317991	0.00816241	0.00909968	0.00848395	0.000104191	0.000178859	0.00323242	0.00336266	0.114286
1	BXY_0347300.1	0.000578756	0.000329306	0.000518469	0.00174932	0.00188807	0.00205949	2.85255e-05	0.000105903	0.000523592	0.000533123	0.114286
2	BXY_0316200.1	0.00326572	0.000719543	0.00411925	0.00896841	0.0108738	0.0046302	5.94817e-05	0.000571246	0.0062094	0.00061576	0.114286
1	BXY_1732600.1	0.000446145	8.97628e-05	0.000718691	0.00138986	0.00171077	0.00225922	2.67592e-05	6.49664e-05	0.000578419	0.000480472	0.114286
5	BXY_0867600.1	0.00376959	0.00151147	0.00597685	0.0157197	0.0175619	0.00907703	0.000413778	0.000605951	0.00592293	0.00451673	0.114286
10	BXY_0968900.1	0.0593524	0.0055503	0.0832123	0.119412	0.128251	0.106921	0.00133514	0.00175142	0.0728101	0.0642595	0.114286
1	BXY_1514700.1	0.00132281	0.000234053	0.0017079	0.00513308	0.00523278	0.00235183	4.02412e-05	8.10636e-05	0.00167846	0.00138454	0.114286
6	BXY_1623600.1	0.0235788	0.00331902	0.028303	0.0421215	0.0511948	0.0684073	0.00170178	0.00511843	0.0250161	0.0214119	0.114286
1	BXY_0028700.1	0.000105376	5.09848e-05	0.000206731	0.000433439	0.000391413	0.000214881	1.8473e-05	1.06774e-05	0.000174533	0.000195214	0.114286
1	BXY_0959300.1	0.00266362	0.000396383	0.00323991	0.0128652	0.00575199	0.0026459	0.000148865	0.00017252	0.000355483	0.00330209	0.114286
9	BXY_0326200.1	0.0282589	0.0075294	0.0288998	0.0416187	0.0486779	0.065751	0.00183178	0.00188353	0.0290746	0.0258804	0.114286
1	BXY_1549500.1	0.00124534	0.000524253	0.00152643	0.00222591	0.00238712	0.00156382	0.000359934	0.000222609	0.00131308	0.0012833	0.114286
2	BXY_1718600.1	0.000558512	0.000519636	0.00350568	0.00595835	0.00627457	0.0039412	0.000503948	0.000421632	0.00293882	0.00287318	0.114286
3	BXY_0336700.1	0.0676252	0.00379143	0.0825506	0.233758	0.264199	0.197017	0.00156378	0.00669474	0.0730858	0.0634411	0.114286
4	BXY_1440000.1	0.0282332	0.00179616	0.0317548	0.0742633	0.0831318	0.0406954	0.000265855	0.00128177	0.0326951	0.0276769	0.114286
2	BXY_0274600.1	0.00139055	0.00110364	0.00279041	0.00463288	0.00498922	0.00290258	0.000150333	0.000206593	0.0018454	0.00194906	0.114286
1	BXY_0780300.1	0.00146204	8.24185e-05	0.00164449	0.00162046	0.00156598	0.000549	3.90908e-05	4.2245e-05	0.000901624	0.000825823	0.114286
1	BXY_0768400.1	0.000279837	0.000442037	0.00145153	0.00178361	0.00215267	0.000738133	1.96804e-05	0.00041959	0.000383738	0.000498533	0.114286
3	BXY_1414900.1	0.00259675	0.00193222	0.00586259	0.00984305	0.0102634	0.00987888	0.00041469	0.000424172	0.00412441	0.00387782	0.114286
2	BXY_0307400.1	0.00242936	0.000367282	0.00342264	0.0054653	0.0072455	0.00737741	0.00027606	0.000324239	0.00318294	0.00295928	0.114286
2	BXY_0730000.1	0.0148692	0.00103828	0.0160536	0.0565512	0.0689049	0.0418254	0.000308257	0.00088019	0.0172947	0.0147104	0.114286
1	BXY_1128100.1	9.97818e-05	5.31939e-05	0.000504848	0.00134977	0.00144841	0.000916744	4.54435e-05	4.32284e-05	0.000445117	0.00037818	0.114286
2	BXY_0151500.1	0.00672758	0.000802527	0.000724609	0.0142429	0.0182056	0.0116627	9.17391e-05	0.000417113	0.00634181	0.00500733	0.114286
5	BXY_0033500.1	0.0158497	0.0112244	0.0374235	0.0960834	0.111269	0.103597	0.000351608	0.00372622	0.0302595	0.0263467	0.114286
1	BXY_0794900.1	0.000923496	0.000268125	0.000972485	0.00294233	0.00285686	0.00251593	4.19288e-05	9.71696e-05	0.000981942	0.000727053	0.114286
3	BXY_1752900.1	0.00432257	0.000507201	0.00294448	0.00542883	0.00691807	0.0105301	0.000220346	0.000195994	0.00339573	0.00315059	0.114286
4	BXY_0654500.1	0.012407	0.00232907	0.019552	0.0082612	0.0104755	0.00600437	0.000983407	0.00105733	0.00788024	0.00789426	0.114286
1	BXY_1434300.1	0.000466442	0.000643152	0.000555534	0.00115069	0.00129844	0.00029094	4.27982e-05	5.61704e-05	0.000577559	0.00044314	0.114286
2	BXY_0132200.1	0.000554624	0.000340378	0.000681406	0.00239278	0.00233916	0.000846363	8.94319e-05	7.87269e-05	0.000692077	0.000349127	0.114286
6	BXY_0052200.1	0.0936746	0.0099609	0.112064	0.0867924	0.0915309	0.0563629	0.0361155	0.0420213	0.0250583	0.0205165	0.114286
1	BXY_1384500.1	0.00214548	8.46397e-05	0.00258324	0.00819741	0.00850396	0.0064718	0.000112955	0.000112775	0.00158701	0.00141194	0.114286
4	BXY_0230000.1	0.00606218	0.000836993	0.00877401	0.0120385	0.0142684	0.0127372	0.000302622	0.000352552	0.00842972	0.0076466	0.114286
1	BXY_0016400.1	0.00141898	0.000168191	0.00270633	0.00184109	0.00192587	0.000199286	0.000136353	0.000134241	0.000985595	0.00103856	0.114286
1	BXY_1522800.1	0.00157633	0.000509074	0.00249255	0.00457495	0.00615692	0.00299441	5.64013e-05	0.000280594	0.00196057	0.00205627	0.114286
1	BXY_1086100.1	0.00181313	0.000104993	0.00278267	0.00184685	0.000523712	0.00150566	0.000137616	0.00012107	0.000105617	0.000177304	0.114286
4	BXY_0662400.1	0.0650635	0.000828577	0.0879188	0.0901504	0.0835501	0.0704258	0.0063141	0.0072698	0.0601837	0.0506274	0.114286
3	BXY_0963800.1	0.00871843	0.00178295	0.012808	0.00780765	0.00737981	0.00554351	0.000435518	0.00084568	0.00720793	0.00618344	0.114286
2	BXY_1179600.1	0.00931637	0.0027891	0.00332486	0.00850739	0.0100328	0.00802041	0.000148719	0.00245858	0.00529248	0.00481607	0.114286
3	BXY_1602300.1	0.0222017	0.000793691	0.025436	0.0299571	0.0350121	0.0539664	0.00210397	0.00198233	0.00927491	0.00717214	0.114286
4	BXY_1695400.1	0.110044	0.00560691	0.149112	0.339625	0.365949	0.251042	0.00167155	0.00631293	0.125715	0.0949379	0.114286
2	BXY_0697800.1	0.0767724	0.00496626	0.079706	0.187319	0.220262	0.278212	0.000885998	0.00232454	0.0901544	0.0748296	0.114286
2	BXY_0374800.1	0.00100936	0.000379558	0.00239984	0.00432664	0.00508738	0.00738121	9.10744e-05	0.000161038	0.00181265	0.00211526	0.114286
4	BXY_1098600.1	0.00539562	0.00209854	0.0114484	0.0135949	0.0142369	0.0104815	0.00041258	0.000598736	0.00880903	0.00632586	0.114286
1	BXY_0031000.1	0.0110553	0.000413233	0.0121469	0.0121968	0.0133957	0.0225742	0.00053678	0.000706098	0.00533531	0.00445486	0.114286
3	BXY_0782300.1	0.038774	0.00628029	0.0434404	0.114728	0.132357	0.118658	0.000967751	0.0039591	0.0450962	0.0353419	0.114286
3	BXY_0467400.1	0.00185217	0.000332315	0.002411	0.00322419	0.00354566	0.00285402	8.25296e-05	0.000114309	0.00198809	0.00210714	0.114286
5	BXY_1170700.1	0.0104295	0.00211964	0.0162435	0.0325809	0.0368054	0.0226282	0.000880936	0.000752655	0.0131466	0.0116115	0.114286
4	BXY_0100100.1	0.00929471	0.00114564	0.00939138	0.0154123	0.0155298	0.00191995	0.00011786	0.000201727	0.00475814	0.00440042	0.114286
2	BXY_0203400.1	0.000681865	0.00117785	0.00153012	0.00424755	0.00473358	0.00370733	0.000257163	0.000196359	0.00161123	0.00104196	0.114286
3	BXY_0893500.1	0.0104421	0.0050817	0.0144145	0.0154435	0.0174285	0.00991075	0.00151491	0.00175527	0.0119444	0.00984688	0.114286
1	BXY_1631100.1	0.000378778	0.000569411	0.00253638	0.00346907	0.0019581	0.00561651	7.87615e-05	8.66972e-05	0.00139784	0.00133533	0.114286
3	BXY_0522000.1	0.0128997	0.0051236	0.0132435	0.0246305	0.0262517	0.0563624	0.0033516	0.00361417	0.0139245	0.0101224	0.114286
1	BXY_0595100.1	0.00111894	2.10701e-05	0.00113012	0.00136929	0.00109822	0.00142094	2.55229e-05	2.18812e-05	6.31569e-05	8.05035e-05	0.114286
1	BXY_0250500.1	0.00164981	0.000423913	0.00130337	0.00410686	0.00482862	0.000491385	6.55184e-05	9.60419e-05	0.00127684	0.00125555	0.114286
1	BXY_0703500.1	0.000838206	0.000300994	0.000923164	0.000414345	0.00123605	0.000588082	6.44695e-05	9.08684e-05	0.000569964	0.000490545	0.114286
1	BXY_0780000.1	0.000822363	9.6177e-05	0.00101761	0.00103994	0.00120847	0.000316113	8.81017e-06	6.39667e-05	0.00055603	0.000419661	0.114286
2	BXY_0622400.1	0.00355076	0.00156338	0.00337924	0.00388381	0.00533602	0.00254323	0.00156749	0.00135286	0.00259467	0.00220036	0.114286
1	BXY_1611900.1	0.00121945	0.000307104	0.000393405	0.00256421	0.00255093	0.00340363	8.67449e-05	0.000156647	0.000739727	0.000772497	0.114286
1	BXY_1247000.1	0.00811415	0.000609952	0.00121524	0.0112888	0.0143765	0.0220507	0.00012596	0.000181225	0.00342894	0.00377465	0.114286
2	BXY_1706000.1	0.00446942	0.000185635	0.00256457	0.0103475	0.0123371	0.0220303	6.66745e-05	0.000121374	0.00287803	0.00329758	0.114286
1	BXY_0671600.1	0.000416969	0.000192475	0.000708341	0.00201065	0.00245369	0.0012018	4.41286e-05	0.000291041	0.000402763	0.000419331	0.114286
2	BXY_0679800.1	0.00444212	0.000743088	0.0047068	0.0042869	0.00460127	0.00212584	0.000207393	0.000134328	0.00395021	0.00218566	0.114286
2	BXY_0144500.1	0.00215684	0.00188926	0.00227896	0.00300889	0.00390361	0.00503648	0.00039593	0.00021888	0.00244149	0.00198217	0.114286
1	BXY_0427100.1	6.35082e-05	5.43473e-05	0.000251446	0.000536933	0.000411628	0.000484752	5.33374e-05	5.3576e-05	0.00019977	0.000205752	0.114286
1	BXY_0065600.1	0.000577971	0.000219639	0.00158076	0.00213812	0.00221121	0.00295462	0.000101154	0.000149652	0.000843493	0.000785195	0.114286
1	BXY_0471600.1	0.00147402	0.000329918	0.0010932	0.00231578	0.00238309	0.00192485	0.00014219	0.000192003	0.00127257	0.00143767	0.114286
1	BXY_0054800.1	0.000786243	3.2918e-05	0.000765651	0.00187351	0.00188264	3.49494e-05	3.02891e-05	2.23552e-05	0.0006552	0.000482569	0.114286
2	BXY_0809700.1	0.00497059	0.00131145	0.00560566	0.00656029	0.00300161	0.00871123	0.0001956	0.000274729	0.00372572	0.00331041	0.114286
1	BXY_0047200.1	0.000329819	0.000283901	0.00190981	0.00498792	0.00486671	0.00365831	6.85053e-05	0.000107169	0.00118105	0.000971207	0.114286
3	BXY_1394700.1	0.00522775	0.000607464	0.00933023	0.0144189	0.0161708	0.00938041	0.000285147	0.000228898	0.00639922	0.00526544	0.114286
1	BXY_1190100.1	0.000535252	0.000350732	0.0016463	0.00278327	0.000775338	0.00255495	1.5073e-05	9.37554e-05	0.000658871	0.000589093	0.114286
3	BXY_1000200.1	0.00381255	0.000675299	0.00246734	0.00576156	0.00607697	0.0040444	0.000457947	0.00055025	0.00301168	0.00300122	0.114286
4	BXY_1759800.1	0.00867653	0.00218529	0.0087168	0.0102787	0.0112412	0.0147272	0.000583223	0.000862132	0.00874858	0.00778328	0.114286
2	BXY_1374900.1	0.00236515	0.000628511	0.00103549	0.0031981	0.00348089	0.00137233	0.000104977	0.000371437	0.00125507	0.00111955	0.114286
1	BXY_1000600.1	0.00193753	0.000112185	0.00184169	0.00379026	0.00337934	0.00312247	0.000296047	0.00025676	0.000643558	0.000666491	0.114286
1	BXY_0056100.1	0.000549391	0.000209269	0.000941613	0.00335842	0.00373594	0.0026578	9.56349e-05	8.32151e-05	0.000580038	0.000578878	0.114286
2	BXY_1549700.1	0.0071849	0.000390155	0.00707719	0.00846587	0.00949635	0.0150629	0.000563049	0.000506954	0.00308648	0.00251096	0.114286
1	BXY_1620400.1	0.000669796	0.00123797	0.00282143	0.00377233	0.00462765	0.003362	0.000145711	4.81946e-05	0.002769	0.00230764	0.114286
3	BXY_1606600.1	0.00335882	0.000557871	0.00438772	0.0062922	0.00943397	0.00866124	0.000340412	0.000143861	0.00421143	0.00350702	0.114286
6	BXY_1549300.1	0.0423805	0.00175219	0.0349535	0.0471167	0.0516647	0.0503696	0.00217798	0.00293686	0.0206043	0.0183342	0.114286
1	BXY_0671700.1	0.001163	0.000124374	0.00142159	0.00128054	0.00118516	0.000753615	8.25898e-05	2.95338e-05	0.000872479	0.000784433	0.114286
1	BXY_0781900.1	0.000891	0.000178266	6.86805e-05	0.00287217	0.00310179	0.000243487	4.62473e-05	4.62291e-05	8.67671e-05	0.000710179	0.114286
1	BXY_0555600.1	0.000499126	0.000126033	5.84452e-05	0.00236768	0.00257724	0.00213594	3.52801e-05	2.72998e-05	0.000334301	0.000232605	0.114286
1	BXY_0734500.1	0.000143325	8.31234e-05	0.000527739	0.000823015	0.00113012	0.00108213	1.9878e-05	6.12255e-05	0.000495886	0.000364016	0.114286
3	BXY_1144800.1	0.0763468	0.0220617	0.0967539	0.074276	0.0839438	0.0901717	0.0264356	0.0267419	0.0688638	0.0560922	0.114286
3	BXY_1477300.1	0.00944599	0.000494279	0.0120407	0.0208565	0.0290915	0.0284949	0.000844748	0.000711806	0.00868903	0.00628948	0.114286
1	BXY_0411900.1	0.000380313	5.23495e-05	0.000487278	0.000438683	0.000587935	0.000230651	1.04391e-05	3.509e-05	0.000349454	0.000292307	0.114286
3	BXY_0880900.1	0.00473356	0.000888001	0.00748897	0.017418	0.0179238	0.0111903	0.000193775	0.000150201	0.00586767	0.00494105	0.114286
1	BXY_0752700.1	0.00656282	0.000215566	0.00670902	0.0194439	0.021658	0.00831764	0.000111118	8.5702e-05	0.00678822	0.00592829	0.114286
2	BXY_0871400.1	0.00326794	0.000194928	0.0060992	0.00665774	0.00835755	0.00675053	0.000330577	0.000617171	0.00214508	0.00194509	0.114286
5	BXY_1145300.1	0.0481093	0.0226713	0.0509156	0.0360238	0.0414068	0.0350266	0.0084353	0.0195945	0.0405958	0.0335962	0.114286
1	BXY_0379700.1	0.000801203	0.000438399	0.000409596	0.00123704	0.00138395	0.0017753	0.000139451	0.000177274	0.000594158	0.000560682	0.114286
1	BXY_1602400.1	0.00116806	0.000248647	0.00166488	0.00362676	0.00383339	0.0023743	5.07915e-05	0.000336065	0.00132618	0.000970827	0.114286
1	BXY_0241200.1	0.000291403	4.09543e-05	0.000688898	0.000967481	0.000805385	0.000365363	3.58693e-05	5.9905e-05	0.000353375	0.000222833	0.114286
2	BXY_1586200.1	0.000387774	0.000348349	0.000696287	0.000369404	0.000329856	0.000796908	0.000392763	0.000628115	0.00237394	0.002079	0.114286
2	BXY_0904400.1	0.00438457	0.000606888	0.00306439	0.00507045	0.00555725	0.0016445	0.00029251	0.000527145	0.00298952	0.00236337	0.114286
2	BXY_1425100.1	0.0041293	0.000871365	0.00472404	0.0041264	0.00412942	0.00190576	0.000421988	0.000150525	0.00364739	0.00371356	0.114286
1	BXY_1757000.1	0.00035642	0.000298438	0.0017337	0.00507291	0.00586568	0.00398315	2.25607e-05	0.000166325	0.00127131	0.00117447	0.114286
1	BXY_0377700.1	0.00116885	0.00010458	0.00184363	3.91989e-05	0.00262176	0.00134794	2.5871e-05	2.97091e-05	0.000673985	0.000577715	0.114286
1	BXY_0828900.1	0.00444069	0.000172899	0.00557731	0.0048256	0.00691232	0.0102688	0.000236421	0.000218689	0.00126692	0.00128317	0.114286
1	BXY_0327900.1	0.000320217	4.48882e-05	0.000112495	0.000401853	0.000336751	0.000205178	3.59167e-05	1.50965e-05	0.000203424	0.000187939	0.114286
2	BXY_0433800.1	0.00101977	0.0011897	0.0040388	0.00603556	0.00400753	0.0056241	0.0047256	0.00418282	0.00827681	0.00762888	0.114286
1	BXY_0010600.1	0.00208569	0.000165238	0.00323949	0.00423907	0.00450388	0.00303666	2.82084e-05	0.000121278	0.00280843	0.00260676	0.114286
1	BXY_0203200.1	0.00056805	5.13874e-05	0.00129086	0.00141014	0.00167163	0.0013995	1.76283e-05	6.25733e-05	0.000613308	0.000323529	0.114286
1	BXY_0778800.1	0.00293898	0.000388668	0.00100977	0.00427816	0.00507331	0.00413015	6.99735e-05	5.20291e-05	0.00127781	0.00106905	0.114286
1	BXY_1604400.1	0.0011047	0.000231135	0.00159012	0.00322443	0.00312263	0.00231159	2.42583e-05	2.41927e-05	0.00153526	0.00126945	0.114286
2	BXY_0296500.1	0.0158014	0.000405877	0.0244049	0.0309084	0.0306419	0.0380173	0.00109522	0.00147199	0.00685489	0.00514737	0.114286
1	BXY_1143300.1	0.000488257	8.06506e-05	0.000230394	0.000655192	0.000809005	0.00157298	9.3083e-05	6.55423e-05	8.60955e-05	0.000231072	0.114286
1	BXY_0636100.1	0.000971335	0.000654556	0.000999471	0.00325293	0.0033181	0.00314824	6.44349e-05	4.0833e-05	0.00118638	0.00076508	0.114286
2	BXY_0937400.1	0.00303928	0.00280118	0.0058576	0.0086213	0.00744632	0.00825018	0.000813231	0.00102209	0.0046277	0.00376672	0.114286
1	BXY_1711500.1	0.0017084	0.000153623	0.00182922	0.00174022	0.00204342	0.00104732	3.98757e-05	6.50111e-05	0.00154734	0.00110033	0.114286
1	BXY_1654600.1	0.000113498	0.000130771	0.000828505	0.00188896	0.00171423	0.000660507	4.489e-05	8.54229e-05	0.000208296	0.000223694	0.114286
2	BXY_0806900.1	0.00174776	0.000627632	0.00227611	0.00421235	0.00421569	0.00310348	0.000154321	0.000103914	0.00186065	0.00174978	0.114286
1	BXY_0802300.1	0.00145671	9.86207e-05	0.00231922	0.00377932	0.00399005	0.00130791	0.000194198	0.000233945	0.000629088	0.00056413	0.114286
2	BXY_0197000.1	0.0528628	0.0042438	0.0811648	0.0919016	0.0968905	0.107491	0.0194178	0.0265	0.0165005	0.0134098	0.114286
1	BXY_0348500.1	0.023504	0.00854605	0.0254841	0.00481536	0.0134477	0.000436371	0.000475573	0.000534247	0.00069178	0.000491001	0.114286
1	BXY_1103100.1	9.99275e-05	7.50761e-05	0.000912729	0.00184123	0.00195144	0.00107057	2.89717e-05	3.82316e-05	0.000492946	0.000434357	0.114286
1	BXY_1107300.1	0.00035819	0.000978845	0.00126426	0.000539534	0.00159055	0.00275396	0.000286844	0.00025849	0.000903756	0.000935715	0.114286
1	BXY_0779100.1	0.000553865	0.000337401	0.00237278	0.00289038	0.00465416	0.00497024	0.000178766	0.000206581	0.00158411	0.0012265	0.114286
1	BXY_0843500.1	0.0025752	0.000600099	0.00228588	0.00222528	0.000476124	0.000443789	0.00246366	0.000743466	0.00533368	0.0060671	0.114286
1	BXY_0012600.1	0.00309675	0.00111815	0.00450126	0.0106117	0.00911163	0.00133066	0.000204853	0.000394029	0.00178831	0.00170104	0.114286
1	BXY_1288400.1	0.000373935	0.000199653	0.000471581	0.000806482	0.00090307	0.0011561	1.91139e-05	1.86963e-05	0.000484418	0.000368087	0.114286
1	BXY_1054200.1	0.000504289	0.000438116	0.00218028	0.0021327	0.002603	0.00241443	0.000192908	0.000257224	0.00211155	0.0015008	0.114286
1	BXY_0217600.1	0.000160875	0.00182881	0.00412414	0.00607489	0.0052952	0.00685829	0.000280214	0.000297431	0.0014467	0.00154919	0.114286
1	BXY_0845900.1	0.00340183	0.000162671	0.00416807	0.00446787	0.00487633	0.00438825	0.00069145	0.000485244	0.00172624	0.00141869	0.114286
1	BXY_1035400.1	0.000786913	0.00014516	0.000126538	0.000988644	0.00109643	0.000578374	1.12697e-05	7.35206e-05	0.00043969	0.000370499	0.114286
1	BXY_0270700.1	0.000872179	8.18598e-05	0.000320508	0.00239394	0.00350596	0.00727705	2.3966e-05	2.79143e-05	0.000511154	0.000543519	0.114286
1	BXY_1209500.1	0.0173791	0.00194625	0.0213839	0.0564914	0.059653	0.0219669	0.000175059	0.000513218	0.0207539	0.0177253	0.114286
4	BXY_1660800.1	0.00337544	0.00132472	0.0038778	0.00765562	0.00705528	0.00527149	0.000296566	0.000219906	0.00401519	0.00338733	0.171429
9	BXY_0706100.1	0.03586	0.0057225	0.0521955	0.0945757	0.105338	0.0901788	0.00103957	0.00111912	0.0522113	0.0492073	0.171429
2	BXY_0877000.1	0.00152638	0.00100604	0.00321659	0.00555878	0.00556676	0.00196059	0.000110554	0.000201726	0.00206851	0.00193749	0.171429
10	BXY_1521100.1	0.0319035	0.00835761	0.0276816	0.0399116	0.0481133	0.0586793	0.00243216	0.0046409	0.0327475	0.0284323	0.171429
10	BXY_0953600.1	0.0527329	0.00417531	0.0696995	0.164729	0.190341	0.109523	0.00124613	0.0032412	0.0707965	0.0614323	0.171429
6	BXY_1765100.1	0.0666581	0.00796022	0.0564701	0.189071	0.18152	0.164223	0.00367098	0.00283629	0.0696952	0.0600612	0.171429
4	BXY_0288600.1	0.0102764	0.000769524	0.0122258	0.0260578	0.0323547	0.0209095	0.000351053	0.000542754	0.0129049	0.0116411	0.171429
2	BXY_1401100.1	0.00195431	0.00127972	0.00142571	0.00278512	0.00417033	0.00276973	0.000148432	0.000289577	0.00228646	0.00189951	0.171429
4	BXY_0844500.1	0.0257677	0.00236159	0.0339788	0.0717902	0.0770256	0.0618193	0.00950775	0.0243996	0.0262973	0.022225	0.171429
1	BXY_1596700.1	0.000902577	0.000172816	0.000517412	0.00284208	0.00287058	0.00319358	0.000114887	0.000348583	0.000689041	0.000657559	0.171429
2	BXY_0331900.1	0.00411372	0.0008788	0.00495529	0.0128074	0.0150052	0.00940088	0.00031762	0.000203846	0.00504861	0.00483445	0.171429
3	BXY_1515900.1	0.00133572	0.000537459	0.00130001	0.00352214	0.00435653	0.000990418	0.000173909	0.000138382	0.00190899	0.000892433	0.171429
8	BXY_0531400.1	0.0278382	0.00492772	0.0355587	0.0395944	0.045349	0.0350618	0.0019088	0.00502132	0.0318084	0.0297691	0.171429
4	BXY_0717800.1	0.00820148	0.00195443	0.00721209	0.0328457	0.0378071	0.0412293	0.000828325	0.00078513	0.00991644	0.00753622	0.171429
1	BXY_0709400.1	0.000894164	0.000188496	0.000562704	0.00168466	0.00157386	0.0017584	5.10509e-05	0.000189961	0.000797559	0.00074664	0.171429
5	BXY_1134500.1	0.0086704	0.00267356	0.00896466	0.0137431	0.0158889	0.00784169	0.000612401	0.000474864	0.0104075	0.00718791	0.171429
4	BXY_0367400.1	0.00857542	0.00124942	0.00992408	0.0308136	0.0320297	0.0233697	0.000328898	0.0003797	0.0102721	0.00861158	0.171429
4	BXY_1136200.1	0.00432877	0.00534759	0.00651082	0.0263428	0.0275793	0.0179594	0.000279255	0.000243575	0.00873353	0.00610949	0.171429
4	BXY_0592800.1	0.0215159	0.00196949	0.0238797	0.0446927	0.0461517	0.0407404	0.000479014	0.000368361	0.0253197	0.0236958	0.171429
10	BXY_0477800.1	0.0201428	0.0151173	0.0234386	0.021215	0.0206151	0.0271151	0.00757675	0.00686099	0.021261	0.0185034	0.171429
2	BXY_0861100.1	0.00160182	0.00103124	0.00147536	0.00554122	0.00593118	0.00503068	0.000182395	0.000130327	0.00173663	0.00157809	0.171429
3	BXY_0962100.1	0.00366455	0.000832742	0.00456332	0.0195249	0.0181487	0.0115994	0.000310226	0.000116179	0.00492365	0.00436883	0.171429
4	BXY_0497200.1	0.00593555	0.00123172	0.00667721	0.0142904	0.0124511	0.0167946	0.001097	0.000670096	0.00743586	0.00648371	0.171429
6	BXY_0278700.1	0.0517684	0.00790692	0.0531727	0.0522488	0.0651876	0.0734218	0.00141101	0.00695583	0.0549267	0.0496139	0.171429
1	BXY_0260100.1	0.000140431	7.32534e-05	0.000875182	0.00059309	0.000685331	0.000870163	3.42034e-05	0.00012786	0.00025062	0.000175803	0.171429
5	BXY_0849400.1	0.00629097	0.00145523	0.00763886	0.019642	0.0216793	0.017996	0.000289257	0.000474106	0.00776632	0.00685589	0.171429
1	BXY_0871700.1	4.17057e-05	9.06786e-05	6.49752e-05	8.25221e-05	0.000180655	0.000191072	2.9287e-05	4.47747e-05	7.41564e-05	7.93179e-05	0.171429
2	BXY_1555000.1	0.00392973	0.00107498	0.0072891	0.00549348	0.00516377	0.0016421	0.000118106	0.000288821	0.00466153	0.00391297	0.171429
1	BXY_0944100.1	0.00103888	0.000280969	0.00155282	0.00271246	0.00307538	0.00188771	9.25138e-05	3.99215e-05	0.00170044	0.0014169	0.171429
4	BXY_0570500.1	0.00293325	0.000366064	0.00405915	0.00754088	0.00837079	0.00365123	0.000194496	0.0001828	0.00367706	0.00333857	0.171429
3	BXY_0519200.1	0.00202466	0.00249225	0.00391895	0.0100632	0.0115694	0.00536762	0.000858392	0.000276429	0.00405815	0.00389274	0.171429
6	BXY_0967200.1	0.0136304	0.00386102	0.0181421	0.0266955	0.0272787	0.0175589	0.00216735	0.00242275	0.0180295	0.0164208	0.171429
3	BXY_1418700.1	0.013789	0.00134339	0.0174505	0.0268907	0.0306327	0.0178503	0.00295001	0.000216539	0.0165032	0.0148459	0.171429
1	BXY_0287900.1	0.000107184	0.000188794	0.000747069	0.0012617	0.00187517	0.0030246	0.000113307	4.16987e-05	0.00048843	0.00049598	0.171429
1	BXY_0576500.1	0.00220774	0.000127626	0.00316131	0.010398	0.0111807	0.00352916	0.000115858	0.000117434	0.00348533	0.0027636	0.171429
1	BXY_0838200.1	0.000703951	0.000174675	0.000240201	0.00119766	0.00134783	0.00179891	0.000237962	5.22329e-05	0.000405049	0.00039505	0.171429
4	BXY_1442600.1	0.02486	0.00101066	0.0309397	0.0792437	0.111914	0.0976716	0.000292734	0.00133376	0.0277581	0.0250629	0.171429
3	BXY_0570800.1	0.00968491	0.000625869	0.0127296	0.0263118	0.0319351	0.0207083	8.67709e-05	0.000472582	0.0151228	0.0122276	0.171429
1	BXY_1630600.1	0.000189561	0.000151124	0.000553978	0.00129683	0.00142999	0.000718841	7.08581e-05	8.58727e-05	0.000627006	0.000548176	0.171429
1	BXY_1390600.1	0.000443945	0.0023081	0.00148791	0.00256529	0.00303955	0.00172752	0.00134487	0.00118376	0.00154977	0.00126047	0.171429
2	BXY_1266500.1	0.00397743	0.000783348	0.00496184	0.0061244	0.00687552	0.00269139	0.000238394	0.00018836	0.00414164	0.00315212	0.171429
1	BXY_1545800.1	0.00137716	0.000453814	0.00149662	0.00195486	0.00266704	0.00177886	0.000132669	0.000110239	0.00169327	0.0014019	0.171429
3	BXY_1593500.1	0.0012752	0.00246701	0.00141028	0.00381824	0.00774159	0.00416715	0.000537858	0.000737678	0.00270126	0.00216161	0.171429
1	BXY_1292500.1	0.000170451	0.000145366	0.00110893	0.00023958	0.000445976	0.000227428	0.000231184	0.000290952	0.00115976	0.00115735	0.171429
2	BXY_0629100.1	0.000259132	0.000246695	0.00148153	0.00102732	0.00110583	0.000978459	0.00057441	0.00135505	0.0108487	0.00959785	0.171429
2	BXY_0916400.1	0.00358141	0.000353347	0.00515056	0.00593927	0.0059723	0.00211236	0.000114224	0.000117372	0.00376626	0.00352438	0.171429
1	BXY_1395600.1	0.00111333	0.000122429	0.00162342	0.00160337	0.00173467	0.000854697	2.74565e-05	4.57481e-05	0.00117435	0.000938958	0.171429
1	BXY_0307800.1	0.000686833	0.000113647	0.0008397	0.00134608	0.00136114	0.00124559	3.65979e-05	4.00436e-05	0.000899288	0.000772394	0.171429
1	BXY_0948600.1	0.00200518	0.000325367	0.00316394	0.00552826	0.00534261	0.00160386	5.61568e-05	5.08761e-05	0.00241298	0.00197675	0.171429
1	BXY_0861000.1	5.14115e-05	2.28319e-05	0.000393287	0.000498243	0.000475836	0.000386203	3.43405e-05	1.9473e-05	0.000248517	0.000207599	0.171429
1	BXY_1214500.1	0.000195082	6.37041e-05	0.000584303	0.000960535	0.0012571	0.000926585	0.000136381	1.17876e-05	0.000433176	0.000462775	0.171429
1	BXY_1122700.1	0.000596518	0.00108018	0.00186167	0.00444411	0.00427409	0.00519734	0.00069902	0.000167128	0.0015526	0.00142661	0.171429
2	BXY_0586500.1	0.00357672	0.000258317	0.00432972	0.00660111	0.00595036	0.00445778	0.000195016	0.000177145	0.00449403	0.00344563	0.171429
1	BXY_0569900.1	0.000292665	0.000202983	0.000588614	0.000471193	0.000580576	0.00215476	5.326e-05	4.73376e-05	0.000526712	0.000439728	0.171429
2	BXY_0495300.1	0.0024503	0.00061273	0.00183031	0.00317925	0.00315154	0.00520528	0.00172296	0.00167842	0.00200354	0.00158289	0.171429
1	BXY_0222600.1	0.000693439	0.000169705	0.00124193	0.00349388	0.00337253	0.00145329	0.000197037	0.000116033	0.00102277	0.0010681	0.171429
2	BXY_0466800.1	0.00492359	0.00104864	0.00567724	0.00660252	0.006777	0.00431009	0.000314339	0.000479547	0.00497989	0.00454377	0.171429
1	BXY_0503900.1	0.000755247	0.000134949	0.000365827	0.00162688	0.00155524	0.00145661	0.000141177	5.51025e-05	0.000640805	0.000524492	0.171429
3	BXY_0463500.1	0.0126545	0.0355446	0.0122863	0.00659184	0.00748065	0.00325298	0.00739316	0.00740768	0.00454853	0.00222668	0.171429
2	BXY_0905700.1	0.00595619	0.00150311	0.00867021	0.0135746	0.0173539	0.0179063	0.00039526	0.00149392	0.0094066	0.00775514	0.171429
1	BXY_0706200.1	0.000487319	0.000110592	0.000643083	0.000316947	0.000592677	6.25157e-05	3.55082e-05	8.10822e-05	0.000243388	0.000264512	0.171429
1	BXY_1158200.1	0.00227685	0.00015511	0.00201784	0.00185542	0.00208888	0.00113537	0.00137414	3.48176e-05	0.00117801	0.00101054	0.171429
1	BXY_0366500.1	3.65421e-05	6.18367e-05	0.00033009	0.000598862	0.00065792	0.000552098	3.95477e-05	2.59388e-05	0.000171978	0.000151813	0.171429
1	BXY_0840400.1	0.000772705	0.000737873	0.00868187	0.0224836	0.0251226	0.0291524	0.000741436	0.00068554	0.00258864	0.00305232	0.171429
1	BXY_0156300.1	0.0011634	0.000146935	0.00222782	0.00406948	0.0022273	0.00452763	0.000436385	0.000811879	0.00143085	0.00104749	0.171429
1	BXY_1673600.1	0.000589035	0.000109149	0.000122835	0.00510178	0.00509053	0.00226985	4.07552e-05	5.81326e-05	0.00122124	0.000406702	0.171429
1	BXY_0750500.1	0.00264654	0.000563771	0.00335938	0.00632225	0.00785093	0.00568513	0.000143212	0.000420022	0.00348099	0.00314546	0.171429
1	BXY_1130700.1	0.00147089	0.000198398	0.00185471	0.00411961	0.00446299	0.00245779	0.000339013	4.93642e-05	0.0015913	0.00178657	0.171429
2	BXY_1565900.1	0.0171613	0.00101939	0.018819	0.0488535	0.0522463	0.033609	5.73632e-05	0.000943783	0.0205789	0.0174829	0.171429
1	BXY_0608700.1	0.00503424	4.2069e-05	0.00446335	0.00463477	0.00436328	0.00275058	0.000125646	0.000388366	0.00301463	0.00224973	0.171429
2	BXY_1527200.1	0.000771302	0.000380431	0.00197982	0.00482753	0.00461194	0.00199587	0.000172012	0.000270535	0.00179631	0.0022939	0.257143
12	BXY_0209200.1	0.0809108	0.0124696	0.0952437	0.1743	0.208061	0.222273	0.00954719	0.00996495	0.116554	0.105926	0.257143
7	BXY_1523100.1	0.00362625	0.00152451	0.00582167	0.0191687	0.0172559	0.0101796	0.000316099	0.000794789	0.00765258	0.00922673	0.257143
7	BXY_1161100.1	0.034508	0.00196555	0.0328372	0.0526903	0.0642531	0.0497556	0.000478349	0.00162813	0.0392308	0.0378153	0.257143
14	BXY_0385900.1	0.101089	0.00917524	0.11822	0.148292	0.176086	0.174461	0.0150158	0.00474127	0.130174	0.116382	0.257143
10	BXY_1732500.1	0.0359126	0.00346069	0.0554396	0.0763389	0.0787921	0.0427698	0.00103605	0.00111575	0.0457064	0.0432696	0.257143
5	BXY_0881600.1	0.00369861	0.00248	0.00491935	0.0164999	0.017873	0.0143425	0.000573205	0.000463086	0.0079635	0.00633491	0.257143
14	BXY_1041300.1	0.142952	0.0135626	0.190364	0.695793	0.947201	0.819521	0.00745282	0.00467409	0.219972	0.197464	0.257143
5	BXY_0617200.1	0.0311095	0.00312438	0.0236875	0.040322	0.0603854	0.0922729	0.00194949	0.00209199	0.0376685	0.0342592	0.257143
2	BXY_0687800.1	0.00778051	0.00166504	0.0120668	0.0152532	0.0184468	0.00154591	0.000293095	0.000316476	0.0085003	0.00784491	0.257143
6	BXY_0517100.1	0.0054339	0.00272414	0.00686822	0.012535	0.0131804	0.0147545	0.000595731	0.00087244	0.0112846	0.0102339	0.257143
2	BXY_0094900.1	0.000833661	0.000379109	0.00128141	0.001311	0.00149558	0.000864909	0.00012021	5.90778e-05	0.00113537	0.000895472	0.257143
1	BXY_0358900.1	0.000318068	0.000164656	0.000610594	0.00299561	0.00337581	0.00201578	6.31794e-05	0.000153081	0.00115069	0.000899959	0.257143
9	BXY_1544300.1	0.024531	0.00377295	0.0237863	0.0557714	0.0646349	0.0419449	0.000900776	0.0030579	0.0276581	0.028742	0.257143
5	BXY_1668000.1	0.00852229	0.0139905	0.00735697	0.0225088	0.0268606	0.0231759	0.00822714	0.00784496	0.0139866	0.0137147	0.257143
7	BXY_0945200.1	0.00375129	0.00123228	0.0124373	0.0196108	0.0308495	0.00639759	0.000381554	0.000740198	0.00965649	0.00983616	0.257143
1	BXY_1524500.1	0.000241719	0.000307823	0.000521897	0.0019	0.00235254	0.00108836	8.26302e-05	7.66942e-05	0.000870407	0.00105629	0.257143
3	BXY_0210100.1	0.00188729	0.000515653	0.00396459	0.0039632	0.00491513	0.00512524	0.000281283	0.000114719	0.00417598	0.00357579	0.257143
4	BXY_1137300.1	0.00194621	0.000807942	0.00354734	0.0120522	0.0134216	0.00941002	0.000290044	0.000309696	0.00396754	0.00359473	0.257143
4	BXY_1383700.1	0.00462732	0.00106383	0.00355357	0.0219058	0.0251853	0.0145413	0.00063856	0.000597051	0.0062354	0.00490331	0.257143
2	BXY_0972700.1	0.000834893	0.00054641	0.000663353	0.00287802	0.00402175	0.00257356	0.000145336	0.000155364	0.00129287	0.00102734	0.257143
6	BXY_1033500.1	0.00563263	0.00198494	0.0070052	0.016342	0.0173874	0.0116718	0.000370667	0.000486564	0.0109759	0.00936961	0.257143
5	BXY_1170800.1	0.00306536	0.00148454	0.00836878	0.0249079	0.0125607	0.0144296	0.000292385	0.000680838	0.0105704	0.00921133	0.257143
7	BXY_1742400.1	0.0163233	0.00347028	0.0220607	0.0320932	0.0359913	0.0350667	0.000926126	0.00127578	0.027031	0.0290215	0.257143
11	BXY_1742300.1	0.170145	0.00616324	0.111452	0.28088	0.327503	0.434611	0.00731311	0.0112823	0.150194	0.13351	0.257143
2	BXY_0134900.1	0.00110073	0.000452553	0.000853213	0.00399862	0.00451046	0.00341459	0.000210799	0.000414503	0.00175574	0.00172853	0.257143
1	BXY_0510700.1	0.000243551	0.000120445	0.000221265	0.000579109	0.000770653	5.41646e-05	4.85663e-05	3.1939e-05	0.000234853	0.000240923	0.257143
6	BXY_0361700.1	0.014024	0.00198561	0.0162852	0.056959	0.0704119	0.152176	0.00110343	0.00205701	0.0163894	0.0151185	0.257143
2	BXY_1748600.1	0.00261575	0.00242456	0.00288158	0.0067331	0.00788781	0.00596149	0.000782009	0.00168093	0.00335372	0.00292685	0.257143
8	BXY_0641000.1	0.0231563	0.00474677	0.0239664	0.0405714	0.0431725	0.0430992	0.00150917	0.00277887	0.0277361	0.025349	0.257143
2	BXY_1438500.1	0.001424	0.00286605	0.00104539	0.00308035	0.00320077	0.00189663	0.000371207	0.000171951	0.00247322	0.002143	0.257143
3	BXY_0002900.1	0.00715727	0.00126854	0.00597968	0.0102032	0.0109402	0.00529931	0.000204828	0.000546702	0.00602536	0.00602076	0.257143
6	BXY_0012800.1	0.0191928	0.00261179	0.0252283	0.0508028	0.0597926	0.0341478	0.000802189	0.0015075	0.026775	0.0256661	0.257143
1	BXY_0011800.1	0.00121456	3.03829e-05	0.000402164	0.00216352	0.00282413	0.00378073	5.06538e-05	0.000122069	0.000663284	0.000712654	0.257143
5	BXY_0946800.1	0.074631	0.0192079	0.0905579	0.0890779	0.0863868	0.0192558	0.000301087	0.00110737	0.0855243	0.0779356	0.257143
2	BXY_1736600.1	0.00296696	0.000716053	0.00504723	0.0106542	0.0128686	0.00820714	0.000111198	0.000235316	0.00594263	0.00640661	0.257143
5	BXY_1619800.1	0.0165816	0.00372333	0.0244633	0.0410031	0.0311083	0.00627465	0.000789304	0.000544971	0.0205613	0.0209134	0.257143
5	BXY_0580300.1	0.0158852	0.0100599	0.0166863	0.0259705	0.0304451	0.0315385	0.00152883	0.00654297	0.0205441	0.0171773	0.257143
3	BXY_0777800.1	0.00210049	0.000809377	0.00315734	0.00416322	0.00567974	0.00203844	0.000177883	0.000167861	0.0027484	0.0029195	0.257143
1	BXY_1601900.1	0.00167799	0.000168315	0.0022936	0.00195675	0.00197286	0.00125242	9.63737e-05	0.000189357	0.00176723	0.00159059	0.257143
4	BXY_0522200.1	0.00269254	0.000748437	0.00330485	0.0120446	0.0143498	0.0107905	0.000369216	0.000402051	0.00424762	0.00396732	0.257143
1	BXY_1658500.1	6.65412e-05	3.44154e-05	5.68926e-05	0.000327724	0.00033321	0.00011343	9.82767e-06	1.56355e-05	9.44214e-05	9.28589e-05	0.257143
2	BXY_0322200.1	0.00292163	0.000115175	0.00324324	0.003693	0.00404914	0.00445959	0.000264043	0.000187601	0.00312857	0.00309239	0.257143
3	BXY_0999700.1	0.00640823	0.000639917	0.00903751	0.0191072	0.0216133	0.0148192	0.000210245	0.000139753	0.0136229	0.0127728	0.257143
2	BXY_0576700.1	0.00499048	0.000985183	0.00506355	0.0118952	0.0132097	0.010625	0.000163772	0.000158092	0.00695986	0.00664034	0.257143
4	BXY_0788600.1	0.00863011	0.00139894	0.0131312	0.0202697	0.0238296	0.00725108	0.000207357	0.000510556	0.0107849	0.0100818	0.257143
3	BXY_0802100.1	0.00981688	0.00572945	0.0123236	0.0327051	0.0381742	0.0183282	0.000731369	0.000841352	0.014415	0.0124899	0.257143
2	BXY_0060300.1	0.00112453	0.000524491	0.00144405	0.00328122	0.00315773	0.00112749	0.000216889	0.000171045	0.0014143	0.00140715	0.257143
1	BXY_0264000.1	0.000590711	0.00013272	0.000968639	0.00241823	0.00276423	0.00146509	3.94747e-05	4.29173e-05	0.00110718	0.00100372	0.257143
2	BXY_1099400.1	0.000835519	0.000381074	0.000675471	0.00236541	0.00301092	0.00332253	7.23454e-05	0.000148192	0.00231747	0.00195674	0.257143
1	BXY_1604000.1	0.0007615	0.000115573	0.00102757	0.00214629	0.00201453	0.000963393	8.6474e-05	5.0298e-05	0.0010864	0.000922572	0.257143
1	BXY_0684900.1	0.000164263	2.19184e-05	0.000270638	0.000536324	0.000470829	7.13684e-05	1.62553e-05	1.45728e-05	0.000246397	0.000235894	0.257143
3	BXY_0321100.1	0.00864181	0.00682086	0.009102	0.0296632	0.0309773	0.0336478	0.000886798	0.00085153	0.0116071	0.0105472	0.257143
1	BXY_0415200.1	0.000201702	0.00114212	0.000287407	0.00258679	0.00298232	0.00337255	6.83371e-05	6.33844e-05	0.00136578	0.00115717	0.257143
1	BXY_1000800.1	0.0031684	0.000127831	0.000546217	0.00118146	0.00116402	7.15386e-05	2.03146e-05	0.000116536	0.000665583	0.000146852	0.257143
2	BXY_0788000.1	0.00465021	0.000792137	0.00427302	0.00692683	0.00706184	0.0116742	0.00017581	0.000289495	0.00541537	0.00590171	0.257143
2	BXY_0399900.1	0.00261572	0.00122918	0.00383806	0.00955633	0.00900435	0.00700457	0.000279924	0.000282892	0.00557584	0.00402697	0.257143
1	BXY_1734800.1	0.000169654	0.000266796	0.000737881	0.00156799	0.00176347	0.00131528	4.79229e-05	0.000123475	0.000764078	0.00078167	0.257143
4	BXY_0703400.1	0.0148419	0.00199382	0.0193227	0.0337299	0.0490857	0.0189418	0.000456789	0.000570647	0.0222264	0.0175161	0.257143
1	BXY_0134400.1	0.000263976	0.000298299	0.000255871	0.00143085	0.00156644	0.000956055	4.24396e-05	3.64592e-05	0.00053627	0.000480292	0.257143
1	BXY_1103600.1	0.000525045	0.000186327	0.00049026	0.00207404	0.00242016	0.00243884	6.34187e-05	4.58726e-05	0.00103454	0.000906048	0.257143
1	BXY_0488400.1	0.000243999	0.000137317	0.000973107	0.00118837	0.00111639	0.00181759	9.55655e-05	8.76974e-05	0.00118412	0.000928222	0.257143
1	BXY_1637900.1	0.000624192	0.000509505	0.00124909	0.00498068	0.0058612	0.00371959	5.56021e-05	0.000266485	0.00216993	0.00168844	0.257143
1	BXY_1061100.1	0.000875451	0.00035661	0.000955823	0.00101191	0.000764442	6.22668e-05	3.72255e-05	8.08321e-05	0.00083282	0.000650143	0.257143
1	BXY_0419700.1	0.0128835	0.00317789	0.0173025	0.0142461	0.0173617	0.00932569	0.00131844	0.00603865	0.0140674	0.0114596	0.257143
3	BXY_0975900.1	0.0647475	0.0110249	0.0569017	0.184733	0.227401	0.26309	0.00128895	0.00770448	0.0793803	0.0720882	0.257143
1	BXY_0706500.1	0.000697996	0.000409906	0.000357509	0.00741832	0.00718549	0.00261748	1.93873e-05	7.80216e-05	0.00185421	0.00114341	0.257143
1	BXY_0363800.1	0.000732787	4.44113e-05	0.000721409	0.000603357	6.56049e-05	0.000331286	7.28808e-06	1.47462e-05	0.000481609	0.000334492	0.257143
1	BXY_0421300.1	0.000611901	0.000235275	0.000662444	0.00152043	0.00180697	0.0017006	4.16792e-05	0.000110102	0.000894676	0.000966549	0.257143
2	BXY_0256100.1	0.00264585	0.000918517	0.00335484	0.00316676	0.00449407	0.00443339	0.000157345	0.000368952	0.00336255	0.00310071	0.257143
3	BXY_1720400.1	0.0126113	0.00169771	0.0166968	0.0152769	0.0160916	0.00829825	0.000527909	0.000818588	0.0131523	0.0138586	0.257143
2	BXY_1717700.1	0.00358012	0.00107679	0.000652852	0.00648312	0.00683753	0.00464835	0.00025213	0.000785433	0.00402813	0.00339089	0.257143
2	BXY_1552300.1	0.00166908	0.000671211	0.000978341	0.00135411	0.0011283	0.000753733	0.000215709	0.000219799	0.00117979	0.000894375	0.257143
1	BXY_1650100.1	0.00177297	0.000260983	0.000200766	0.00169501	0.00248181	0.00140117	0.000174826	0.000147314	0.00141735	0.001471	0.257143
2	BXY_0501700.1	0.00212272	0.00065332	0.00328311	0.00887384	0.0081336	0.00448301	8.51026e-05	0.000140804	0.00422299	0.0033872	0.257143
2	BXY_0154000.1	0.00415636	0.000313908	0.00460634	0.0164621	0.0163313	0.00537143	0.000195259	0.000242972	0.00573729	0.0041947	0.257143
2	BXY_0669100.1	0.000323426	0.000170164	0.00203083	0.00321227	0.00338863	0.000464641	9.96135e-05	0.000121714	0.000492613	0.000804606	0.257143
1	BXY_0091900.1	7.03959e-05	6.53054e-05	0.000564299	0.00179225	0.00118664	0.000731354	0.000118971	4.32162e-05	0.000257925	0.00035905	0.257143
1	BXY_0601500.1	0.000253193	0.000293694	0.00125471	0.00152382	0.00127427	0.00122865	7.11594e-05	0.000668523	0.000640769	0.000547405	0.257143
6	BXY_0122100.1	0.0847641	0.27191	0.0941391	0.03823	0.0379801	0.0257847	0.0663335	0.070875	0.0109365	0.0082595	0.257143
1	BXY_0937900.1	0.00351701	0.00167749	0.00591668	0.00599603	0.00573504	0.0029985	0.00228934	0.0026788	0.00433536	0.00257671	0.257143
1	BXY_1274000.1	0.000157809	0.00015354	0.000585044	0.00103135	0.00109854	0.000904459	5.49462e-05	5.23236e-05	0.000615549	0.000694731	0.257143
1	BXY_0439400.1	0.000491386	0.000475931	0.000590094	0.00100995	0.0011802	0.00106014	5.32637e-05	7.45828e-05	0.000842948	0.000777218	0.257143
2	BXY_1594100.1	0.00245284	0.00085284	0.00347468	0.0119459	0.0134005	0.0084425	0.000191268	0.0001612	0.00669739	0.00461269	0.257143
2	BXY_0497900.1	0.000465297	0.001463	0.000491018	0.000595399	0.000462767	0.000351549	0.000225166	0.00211524	0.0057507	0.00483901	0.257143
1	BXY_1654100.1	0.000226835	0.00021809	0.00131038	0.000355978	0.00288937	0.00139662	0.000131484	9.07727e-05	0.000863082	0.000755466	0.257143
1	BXY_0747300.1	0.000825008	0.000257775	0.000539717	0.00148496	0.000789352	0.000451592	1.55541e-05	0.000168286	0.00064245	0.000633844	0.257143
1	BXY_0782200.1	0.00115312	0.000735572	0.00282315	0.00258419	0.00247232	0.000859587	7.45489e-05	8.58863e-05	0.00240338	0.0020719	0.257143
1	BXY_0915000.1	0.000170576	0.000163298	0.000889881	0.00152198	0.00179195	0.00186128	2.28272e-05	5.19333e-05	0.00090221	0.000916211	0.257143
1	BXY_0934100.1	0.000178328	0.000169625	0.000145763	0.000155264	0.000134826	8.65093e-05	0.000219183	4.25804e-05	0.00124091	0.00111876	0.257143
1	BXY_0846400.1	0.00230709	0.000105657	0.00257813	0.00137078	0.00147353	0.00348663	6.83951e-05	2.93766e-05	0.00150921	0.00148817	0.257143
1	BXY_0836300.1	0.00122654	0.000585186	0.00034528	0.0110445	0.0106623	0.00617595	0.000120917	3.47068e-05	0.00284565	0.00213043	0.257143
1	BXY_0246900.1	0.000538351	0.000198749	0.00143924	0.00202251	0.00197546	0.000703438	2.28644e-05	0.000102115	0.00107626	0.000970348	0.257143
1	BXY_0310200.1	0.000319212	0.000276452	0.00019307	0.00094068	0.00082459	0.00109997	9.29874e-05	5.18485e-05	0.000475842	0.00042165	0.257143
1	BXY_1142200.1	0.000122693	0.000214587	0.000517307	0.00267376	0.00286776	0.00164244	9.98891e-05	6.57283e-05	0.00131588	0.00118945	0.257143
1	BXY_1692400.1	0.000354192	0.00064636	0.000265791	0.000989582	0.00102263	0.000411446	8.89067e-05	0.000110532	0.000505623	0.000603271	0.257143
1	BXY_0202400.1	0.00328485	0.00336464	0.000419077	0.000368101	0.00262448	0.00225419	0.000201624	0.00412196	0.00546272	0.00439151	0.257143
1	BXY_0995400.1	0.000641133	0.000120808	0.0013851	0.00136058	0.00121194	0.000415532	0.000101684	9.72529e-05	0.00118069	0.0010281	0.257143
1	BXY_0425900.1	0.000843339	0.000199945	0.000470298	0.00203719	0.00168332	0.00175724	0.000152722	7.54849e-05	0.00133338	0.00166535	0.257143
1	BXY_0144100.1	0.00666425	0.00166199	0.00588016	0.0107218	0.0183606	0.00768098	0.00010033	0.000576204	0.00785341	0.00638165	0.257143
2	BXY_0074400.1	0.00269984	0.00045144	0.00250743	0.000806831	0.00196047	0.000183472	0.00182989	0.00131356	0.00453549	0.00454196	0.257143
1	BXY_1310700.1	0.000221151	0.000112851	0.000189288	0.00257938	0.00195866	0.00187153	1.43549e-05	3.46574e-05	0.00162996	0.00127078	0.257143
1	BXY_1639600.1	0.00233114	0.000405301	0.00272206	0.00203555	0.00201895	0.00148962	0.00172028	0.00171982	0.00108367	0.00119894	0.257143
1	BXY_0315100.1	0.00017226	0.000124875	0.000216901	8.1185e-05	0.000588959	0.000251416	0.000130579	3.09866e-05	2.3197e-05	0.000222103	0.257143
1	BXY_1478700.1	0.00307102	0.00206709	0.00103247	0.00327555	0.00341666	0.00203761	0.000763657	0.00077743	0.00253525	0.00234417	0.257143
1	BXY_0914900.1	0.000360352	0.00024938	0.000390845	0.00814026	0.0120226	0.00842211	2.82765e-05	0.00010348	0.00632543	0.00520532	0.257143
1	BXY_0369600.1	0.00039415	0.000124417	0.00233885	0.00381254	0.00490895	0.00240638	0.000127321	0.000142778	0.0013957	0.000848037	0.257143
1	BXY_0839400.1	0.00132545	0.00016765	0.00127021	0.00406783	0.0044906	0.00219167	3.49549e-05	1.44321e-05	0.00156682	0.00150369	0.257143
1	BXY_1599300.1	0.00056869	4.8654e-05	0.000484754	0.00140984	0.00170871	0.000949597	3.58559e-05	3.8349e-05	0.000698059	0.000659316	0.257143
10	BXY_0702000.1	0.0274228	0.00733541	0.0371462	0.0706307	0.0831543	0.0468406	0.00186287	0.00217409	0.0473952	0.0436941	0.352381
1	BXY_0509700.1	0.000176518	0.000125439	0.00112501	0.00235482	0.00365918	0.00175672	8.72465e-05	0.000366576	0.00113682	0.00106366	0.352381
6	BXY_0479900.1	0.00873136	0.000904212	0.0115986	0.014005	0.0153172	0.00936786	0.000963363	0.000823939	0.0112393	0.0102546	0.352381
12	BXY_0218300.1	0.075243	0.0070743	0.0970762	0.13495	0.141829	0.0750547	0.00766563	0.0063855	0.0907749	0.0820222	0.352381
3	BXY_0951300.1	0.00288709	0.000965219	0.0031413	0.0099233	0.011802	0.00617714	0.000752477	0.000570304	0.00928769	0.0058546	0.352381
1	BXY_0742300.1	0.00165145	0.000164819	0.00294777	0.00632886	0.00131636	0.00260944	0.00010188	3.83179e-05	0.0028493	0.0024845	0.352381
4	BXY_1767700.1	0.00232984	0.000918463	0.0027606	0.00709108	0.00871064	0.00389607	0.000203744	0.000298691	0.00400013	0.00373402	0.352381
6	BXY_1515200.1	0.011754	0.00203232	0.013089	0.0177272	0.0162446	0.0269906	0.000489141	0.000810453	0.0175384	0.0159637	0.352381
1	BXY_0894000.1	0.00089421	0.000384945	0.00145886	0.00206171	0.00257001	0.00052128	0.000128799	0.000246526	0.00172209	0.00145878	0.352381
3	BXY_0260000.1	0.00794859	0.000515603	0.00822397	0.0118006	0.0127267	0.0102344	0.000563137	0.000232473	0.00884054	0.00823645	0.352381
7	BXY_0665500.1	0.0199388	0.0049663	0.0247329	0.0268052	0.034706	0.0489582	0.00244416	0.00516678	0.0273227	0.0242367	0.352381
1	BXY_0430400.1	0.000727859	0.000602248	0.00293305	0.00043427	0.00464206	0.00253368	0.000155779	0.000526792	0.00230428	0.000805029	0.352381
2	BXY_0779800.1	0.00574816	0.000809011	0.0063274	0.00751527	0.00855885	0.00709062	0.000144292	0.000213929	0.0084962	0.00611547	0.352381
2	BXY_0016100.1	0.0092082	0.00163677	0.0122492	0.0122962	0.0137253	0.0151371	0.000304965	0.00119826	0.0142945	0.0114899	0.352381
1	BXY_0470000.1	0.000663398	0.000419126	0.00104164	0.00235511	0.00225724	0.000787892	3.91425e-05	3.43212e-05	0.00111906	0.00102696	0.352381
6	BXY_0926900.1	0.0104243	0.0037292	0.0134322	0.016813	0.0197442	0.0117483	0.000280529	0.0016783	0.0137601	0.012112	0.352381
1	BXY_0431100.1	0.000122895	5.52034e-05	8.93965e-05	0.00104605	0.00126214	0.00103067	4.93792e-05	7.9084e-05	0.000425858	0.00040215	0.352381
2	BXY_0699000.1	0.00191522	0.000378822	0.00193251	0.00308213	0.00363645	0.00159738	0.000153478	9.76449e-05	0.00213934	0.00191652	0.352381
1	BXY_1511700.1	0.00104786	0.000459964	0.000710547	0.00145616	0.001467	0.000646467	8.99494e-05	0.00013616	0.000960456	0.00108499	0.352381
3	BXY_0575300.1	0.00414897	0.0029279	0.00473735	0.0112845	0.0250067	0.00944739	0.000234657	0.000588005	0.00986695	0.00775326	0.352381
2	BXY_0020300.1	0.00921374	0.00299179	0.0112835	0.016167	0.0138037	0.00382289	0.000429075	0.000787548	0.0136983	0.0112701	0.352381
1	BXY_0146900.1	0.000539313	7.17739e-05	0.000588607	0.00155982	0.00164949	0.000935759	2.03652e-05	7.77869e-05	0.00069453	0.000695978	0.352381
2	BXY_0765700.1	0.00071897	0.000265385	0.00274302	0.00291906	0.00271594	0.00242505	7.68788e-05	0.000234235	0.00282922	0.0017515	0.352381
1	BXY_0845400.1	0.000204862	6.90413e-05	0.00098984	0.00216272	0.0030474	0.00319336	2.89433e-05	9.63119e-05	0.00117566	0.00101781	0.352381
2	BXY_0874000.1	0.000621167	0.000960719	0.0020572	0.00197027	0.00263549	0.0021224	0.000185748	0.000244871	0.0021988	0.00135035	0.352381
1	BXY_0661300.1	0.000123518	4.67823e-05	0.000378595	0.000864712	0.00104586	0.00016563	1.77932e-05	5.44235e-05	0.000343424	0.000170785	0.352381
1	BXY_0968300.1	0.000174467	0.000193657	0.000387294	0.00124728	0.00116129	0.000640615	5.19437e-05	5.60777e-05	0.00064353	0.000535346	0.352381
1	BXY_0419600.1	0.000264008	0.000171871	0.000413168	0.00048082	0.000506888	0.000268047	2.72311e-05	5.1486e-05	0.000425538	0.000294826	0.352381
1	BXY_0577100.1	0.00013517	4.83378e-05	0.000149899	0.000622307	0.000684853	0.00076122	0.000112796	5.91827e-05	0.000138768	0.000156161	0.352381
1	BXY_1148900.1	0.000128875	0.000464066	0.00104203	0.00128333	0.000991305	0.00105639	0.000178502	0.000160533	0.000992924	0.000571592	0.352381
1	BXY_1658200.1	0.00105225	0.000152252	0.00118349	0.00300736	0.00332988	0.00144605	0.000286264	1.98023e-05	0.00126533	0.00138576	0.352381
1	BXY_0045300.1	0.00430321	0.000170205	0.00729241	0.00813194	0.0115289	0.000517345	0.000311798	0.00150799	0.00348384	0.00294279	0.352381
1	BXY_1042400.1	0.000423514	4.08385e-05	0.00120529	0.00309448	0.00385011	0.00233134	4.00604e-05	7.64739e-05	0.00150713	0.00120606	0.352381
1	BXY_0309900.1	0.000158326	0.000337605	0.000600771	0.000961588	0.00119598	0.000443658	9.55907e-05	0.000112074	0.000676748	0.000551049	0.352381
2	BXY_0383600.1	0.000627203	0.00126564	0.00186647	0.00134156	0.00148705	0.00213747	0.00172969	0.00107813	0.00643374	0.00538811	0.352381
2	BXY_0247000.1	0.000782852	0.000701425	0.00168257	0.00263869	0.00390119	0.00240381	0.000184507	0.000121533	0.00240782	0.00205157	0.352381
1	BXY_1133000.1	0.000138833	0.000359271	0.000200337	0.000988147	0.00124333	0.00112472	2.29572e-05	0.000161667	0.000473917	0.000511713	0.352381
1	BXY_1652300.1	0.000127675	9.87804e-05	0.000774357	0.002049	0.000146073	0.00135261	0.000117782	1.74541e-05	0.000493019	0.000454538	0.352381
1	BXY_1101100.1	0.000206669	9.79706e-05	5.56823e-05	0.000232615	0.000299706	0.000189295	1.73196e-05	2.49415e-05	0.000248987	0.000182706	0.352381
1	BXY_0858300.1	0.000164267	0.000189053	0.000187072	0.000173853	0.000611811	0.000290579	0.000144512	0.000380839	0.00128222	0.000965932	0.352381
1	BXY_1088800.1	0.00107986	0.00022279	5.31207e-05	0.000703605	0.00106849	0.000615819	1.66287e-05	2.65921e-05	0.000948722	0.000683272	0.352381
1	BXY_1534300.1	0.00489618	0.000239105	0.00114659	0.00176968	0.00158337	0.000991832	0.000114116	0.00026942	0.00122911	0.00142183	0.352381
1	BXY_1660100.1	0.000802221	0.00069322	0.00129735	0.00232223	0.00227422	0.00107758	0.000109082	3.64316e-05	0.00149077	0.0012516	0.352381
1	BXY_0493600.1	0.000371707	0.000231646	0.00191524	0.000864116	0.00096839	0.000702365	7.09226e-05	0.000256419	0.000807843	0.000787637	0.352381
1	BXY_1431500.1	0.00399085	0.000464191	0.00374565	0.0122742	0.0154023	0.0060195	5.73421e-05	0.000137647	0.00770584	0.00547222	0.352381
12	BXY_0226300.1	0.0136832	0.00377795	0.0239841	0.0440609	0.0645355	0.0225356	0.000828323	0.00100128	0.0273276	0.024204	0.47619
5	BXY_0000300.1	0.00789726	0.00781199	0.00889066	0.0139044	0.0191084	0.0109186	0.000526631	0.000557639	0.0136381	0.0116765	0.47619
4	BXY_0439200.1	0.00481628	0.00182811	0.00645749	0.0141202	0.0155759	0.00426967	0.000371857	0.000575526	0.00670181	0.00666034	0.47619
2	BXY_0140900.1	0.000797333	0.000431441	0.00132746	0.00220415	0.00296286	0.00106486	0.000137032	5.59648e-05	0.00163146	0.00168171	0.47619
7	BXY_0569100.1	0.0131496	0.00295136	0.0147422	0.0423974	0.0490265	0.0150246	0.000513316	0.00112592	0.031761	0.0303112	0.47619
3	BXY_0771100.1	0.00414192	0.00176555	0.0053224	0.0113374	0.011076	0.00461702	0.000854715	0.000664611	0.0077111	0.00768537	0.47619
5	BXY_0704900.1	0.00439875	0.00288966	0.00604391	0.0150771	0.015392	0.00137116	0.000421848	0.000556557	0.00881123	0.00870786	0.47619
5	BXY_0276900.1	0.00933896	0.00315286	0.0128558	0.0173944	0.0219819	0.013425	0.00040236	0.000522141	0.0149882	0.0134379	0.47619
4	BXY_0259800.1	0.00525623	0.00180379	0.00509159	0.012798	0.0155815	0.00654949	0.00271087	0.000510662	0.00625541	0.00691596	0.47619
2	BXY_1630400.1	0.000168842	0.000422615	0.000718815	0.00151582	0.00128875	0.000471743	5.08849e-05	4.78565e-05	0.000996565	0.00103945	0.47619
2	BXY_0773000.1	0.000758792	0.000342905	0.0011772	0.00362278	0.0034671	0.00208943	0.000192172	0.000216616	0.002496	0.00268077	0.47619
1	BXY_1058100.1	0.00267445	0.000164841	0.000770941	0.0032152	0.00135328	0.000973754	0.000125412	4.67721e-05	0.00229462	0.00219243	0.47619
13	BXY_0180900.1	0.0865394	0.00620723	0.096224	0.119217	0.13858	0.0730556	0.00153265	0.00187214	0.115213	0.107885	0.47619
1	BXY_0763600.1	0.00044951	0.000189837	0.000555451	0.00114601	0.00127295	0.000542474	1.99188e-05	5.53954e-05	0.000916687	0.00083099	0.47619
6	BXY_0760500.1	0.00596287	0.00145738	0.00664305	0.0116406	0.0119583	0.00446252	0.000450837	0.00062426	0.00764755	0.00756533	0.47619
1	BXY_0131400.1	0.00260364	0.000601102	0.00455176	0.00824797	0.00887824	0.00363688	4.76418e-05	0.000205752	0.00596908	0.00569137	0.47619
13	BXY_0459500.1	0.0525394	0.00433972	0.0478695	0.118139	0.143767	0.0772668	0.00164123	0.00166683	0.0827216	0.077761	0.47619
2	BXY_1735400.1	0.00293945	0.00105005	0.00313848	0.00609851	0.00612315	0.003282	0.000418531	0.000438925	0.00420148	0.00389789	0.47619
2	BXY_1716400.1	0.00145952	0.000485841	0.00382417	0.00652598	0.00690828	0.00295465	0.000270521	0.000238103	0.0041741	0.0045233	0.47619
2	BXY_0691900.1	0.00168944	0.000510762	0.00239415	0.0045039	0.00519136	0.00199935	9.08192e-05	0.000195222	0.00322407	0.00314705	0.47619
5	BXY_0949200.1	0.00235583	0.00125974	0.00447078	0.015877	0.0171434	0.00663706	0.000350887	0.00030984	0.0081044	0.00850249	0.47619
5	BXY_1627000.1	0.00393147	0.00138356	0.00311999	0.00870601	0.00921691	0.00690193	0.00066431	0.000568828	0.00726547	0.00772438	0.47619
2	BXY_0742100.1	0.000599372	0.000398216	0.00226637	0.00245804	0.00301337	0.00240609	0.000155927	0.000112413	0.00257914	0.00228971	0.47619
1	BXY_0107200.1	0.000467918	0.000141524	0.00048314	0.00145207	0.00179654	0.000116362	9.66897e-05	8.11486e-05	0.000789233	0.000768876	0.47619
5	BXY_0334900.1	0.0100981	0.00200751	0.00801406	0.0162416	0.0179464	0.0133015	0.000789865	0.000675245	0.015938	0.0136478	0.47619
2	BXY_0562300.1	0.00202482	0.000872824	0.0032307	0.0048075	0.00407648	0.00238215	8.92251e-05	0.000270449	0.00353511	0.00356925	0.47619
1	BXY_0727500.1	0.000913486	6.73852e-05	3.91575e-05	0.00143849	0.00122646	0.000770769	0.000186848	0.000108493	0.00150838	0.00176291	0.47619
5	BXY_1608100.1	0.0510199	0.0137819	0.0853516	0.215727	0.226577	0.0746305	0.00171304	0.00267571	0.132109	0.114521	0.47619
5	BXY_0269200.1	0.00839831	0.00198717	0.0120347	0.0191797	0.0237705	0.00787516	0.000431206	0.000458123	0.0142018	0.0145094	0.47619
1	BXY_0219200.1	0.000471833	0.000955668	0.000764346	0.00257208	0.00211629	0.000568675	2.78473e-05	0.000190455	0.00129984	0.0012656	0.47619
5	BXY_0963400.1	0.0240778	0.0237272	0.0279591	0.0233008	0.0272268	0.0397964	0.023526	0.0281262	0.0392512	0.0339435	0.47619
6	BXY_0496900.1	0.0100423	0.00142892	0.0126108	0.0197032	0.0264054	0.0232542	0.00132937	0.00202763	0.0208428	0.0152298	0.47619
3	BXY_1526800.1	0.0034221	0.00146875	0.00404593	0.00696961	0.00852574	0.00385011	0.000520514	0.000190198	0.00495452	0.00418003	0.47619
9	BXY_0459300.1	0.0255236	0.00297998	0.029858	0.0578995	0.063863	0.0347289	0.000905832	0.000719242	0.036905	0.0369405	0.47619
6	BXY_0378200.1	0.00778177	0.00323651	0.0120222	0.0325466	0.0330553	0.00935325	0.000449968	0.000861238	0.0142178	0.0131384	0.47619
5	BXY_1671900.1	0.00420663	0.00226109	0.00504607	0.00965633	0.00917248	0.00331265	0.000465551	0.000585592	0.0061947	0.00727318	0.47619
1	BXY_1235500.1	0.00117887	0.000633811	0.00184968	0.00290577	0.00333706	0.000910908	0.000225542	7.54222e-05	0.00211057	0.00220226	0.47619
1	BXY_0436500.1	0.00052748	0.000624165	0.000549268	0.00247102	0.00289498	0.000639124	4.40391e-05	3.60264e-05	0.000908422	0.000772692	0.47619
4	BXY_0236200.1	0.00445598	0.00170695	0.0065993	0.0136629	0.0153692	0.00577803	0.00106306	0.00028141	0.0113362	0.0113522	0.47619
2	BXY_1047800.1	0.000600048	0.000259021	0.00103875	0.00217044	0.002179	0.00116527	5.49676e-05	7.7278e-05	0.00160154	0.00164159	0.47619
1	BXY_0710000.1	8.96573e-05	3.8501e-05	0.000190665	3.07639e-05	0.000322823	0.000114969	5.3953e-06	7.78249e-06	0.000142016	0.000149673	0.47619
3	BXY_1535700.1	0.00344867	0.000666994	0.00265289	0.018058	0.0233004	0.0142767	0.0026061	0.00398962	0.0302678	0.0239107	0.47619
7	BXY_1608000.1	0.0411262	0.0240641	0.0716593	0.212904	0.210743	0.0494747	0.000725245	0.00178835	0.165921	0.13575	0.47619
3	BXY_0363700.1	0.00509309	0.00108444	0.0056579	0.00922162	0.0131665	0.0066574	0.000229884	0.000801658	0.00682427	0.00678673	0.47619
1	BXY_1743100.1	0.00316048	0.00313564	0.000907793	0.00319414	0.00378889	0.00175799	0.00264711	0.00295439	0.00186937	0.00197962	0.47619
3	BXY_1116300.1	0.00345715	0.000863836	0.005208	0.00905638	0.0156427	0.00451473	0.00013065	0.00015841	0.0085715	0.00648229	0.47619
1	BXY_0662900.1	0.000897268	0.000153873	0.000759914	0.00270364	0.00273108	0.00154137	0.00012973	0.000392525	0.001733	0.00141671	0.47619
1	BXY_1139800.1	0.000123998	5.74834e-05	0.000424455	0.00083175	0.00100246	0.000421977	3.63483e-05	5.31381e-05	0.000572774	0.000489467	0.47619
2	BXY_1112900.1	0.000931025	0.000560471	0.00126172	0.00275148	0.00321094	0.000331423	0.000200865	9.76425e-05	0.0015051	0.00133283	0.47619
1	BXY_0828100.1	0.000477772	0.000140227	0.00070134	0.00141547	0.00101548	0.000261969	4.35018e-05	2.52807e-05	0.000758127	0.000824387	0.47619
1	BXY_0108500.1	0.00123484	0.000179886	0.00155723	0.00287155	0.0030822	0.00188761	5.64035e-05	4.40267e-05	0.00192496	0.00236604	0.47619
4	BXY_0883100.1	0.00284441	0.002132	0.00432748	0.00521091	0.00634154	0.00338784	0.000471413	0.000351395	0.00514747	0.00489628	0.47619
1	BXY_1077200.1	0.000696089	0.000378041	0.000744168	0.00267269	0.00275142	0.000812284	2.9868e-05	6.12561e-05	0.00141698	0.00125859	0.47619
3	BXY_0397700.1	0.00386046	0.00106096	0.00523164	0.019166	0.0212359	0.00650916	0.000117366	0.00022267	0.0163421	0.0149342	0.47619
2	BXY_0601900.1	0.000904778	0.000580618	0.000889234	0.0019179	0.0014005	0.00121334	0.000120784	0.000151803	0.00165876	0.0010224	0.47619
5	BXY_0878600.1	0.0130705	0.0019667	0.0137251	0.0301885	0.0354679	0.0137593	0.000462634	0.000362215	0.0174005	0.0158683	0.47619
2	BXY_0413800.1	0.00359004	0.00139669	0.00404822	0.00570691	0.00628537	0.0049863	0.000549073	0.000432694	0.00598471	0.00466919	0.47619
1	BXY_0528900.1	0.000653523	0.000301824	0.00110981	0.00177897	0.00212198	0.00114676	7.14965e-05	0.000146625	0.00148782	0.00154903	0.47619
1	BXY_0820000.1	0.000211981	0.00022485	0.000912088	0.00429735	0.000856604	0.0044696	0.000605081	0.000437465	0.000465382	0.000537245	0.47619
2	BXY_1037100.1	0.000861693	0.000597461	0.00122239	0.00438593	0.00448096	0.000986339	0.000272391	0.00016708	0.00371739	0.00377259	0.47619
1	BXY_0934600.1	0.000626953	0.000757754	0.000962771	0.00045246	0.00109444	0.000706064	8.32585e-05	7.59778e-05	0.000921585	0.000883931	0.47619
2	BXY_0310300.1	0.00158294	0.00114417	0.00029695	0.0062544	0.00744419	0.000858563	0.000120895	0.000188055	0.00372732	0.00357593	0.47619
4	BXY_1593600.1	0.00764628	0.00339093	0.00796056	0.0171048	0.0185414	0.00840137	0.000327341	0.000349389	0.010877	0.0104995	0.47619
2	BXY_1436700.1	0.000817258	0.000433947	0.00174141	0.00341037	0.00371389	0.00166594	0.00013502	6.38297e-05	0.0024039	0.00221566	0.47619
2	BXY_1359600.1	0.00162281	0.00106282	0.00240615	0.00205448	0.00203155	0.00143563	0.000146998	0.000215868	0.00218014	0.0016632	0.47619
1	BXY_1606400.1	0.000443043	6.1352e-05	0.000757628	0.000240526	0.000723236	0.00039538	9.32957e-05	0.00016209	0.000642398	0.000385238	0.47619
1	BXY_0580400.1	0.00125037	8.35278e-05	0.00226238	0.00336802	0.00354127	0.0037861	0.000273015	0.000321524	0.00254363	0.00249009	0.47619
1	BXY_0606400.1	0.000910098	0.000281579	0.000939914	0.00141173	0.00184451	0.00109015	1.60329e-05	4.40031e-05	0.00128043	0.00113932	0.47619
2	BXY_0515300.1	0.00144998	0.000270951	0.00326697	0.00996798	0.0135778	0.00683224	0.000278657	0.000226604	0.00825018	0.00603144	0.47619
2	BXY_0421900.1	0.00323141	0.000261809	0.00312203	0.00152741	0.00212059	0.000478159	0.000408858	8.95233e-05	0.00259338	0.00200745	0.47619
1	BXY_0453700.1	0.000200969	0.000167737	0.000496728	0.00180053	0.000821767	0.000543556	0.000252328	0.000463543	0.00280424	0.00218335	0.47619
2	BXY_1393300.1	0.00124067	0.000323451	0.00106713	0.00330671	0.00310052	0.0021327	0.000127326	0.00012009	0.00256958	0.00286857	0.47619
1	BXY_0007400.1	0.00142585	0.000646171	0.00190897	0.00557345	0.0057577	0.001361	0.000332459	0.000118101	0.00478877	0.00487567	0.47619
1	BXY_0010400.1	0.000705529	0.000141376	0.000168667	0.00184464	0.00181122	0.000306171	6.43889e-05	9.37268e-05	0.00119938	0.00109051	0.47619
1	BXY_1713700.1	0.00100895	0.000249645	0.00112836	0.00142458	0.00169506	0.00123878	6.09121e-05	7.15981e-05	0.00134072	0.00126772	0.47619
1	BXY_0645300.1	0.000978921	0.000302176	0.0015927	0.00145217	0.000950952	0.000908042	0.000225892	7.08654e-05	0.00112564	0.00108099	0.47619
1	BXY_1111700.1	0.00258707	0.000206557	0.002735	0.000270761	0.000192581	0.000376848	0.000761309	0.000924781	0.0010594	0.001054	0.47619
1	BXY_0938100.1	0.000797419	0.000183935	0.000103199	8.26768e-05	0.00198567	0.00298958	9.83778e-05	4.8268e-05	0.000939887	0.000715169	0.47619
1	BXY_1302500.1	0.00116184	0.000653786	0.00159735	0.00230974	0.00244436	0.00118202	0.000148443	0.000170008	0.00200147	0.00184042	0.47619
1	BXY_0285900.1	0.000203266	0.000137581	0.000806473	0.00264217	0.00226856	0.000919328	3.4215e-05	9.9498e-05	0.00120633	0.00124571	0.47619
1	BXY_0778700.1	0.000268961	0.000236834	0.000543205	0.00155122	0.00136296	0.00118639	0.000378088	0.000453826	0.00296173	0.00248767	0.47619
1	BXY_0823100.1	0.000649331	0.000174888	0.000318415	0.00107267	0.00107402	0.000356892	8.41142e-05	0.000111009	0.000809884	0.000681076	0.47619
1	BXY_1292800.1	0.00158264	0.000102136	0.000217226	0.00198637	0.00245197	0.00133741	0.000111113	1.33974e-05	0.00167754	0.00154295	0.47619
1	BXY_1692800.1	0.00114927	0.000189915	0.000904233	0.0020467	0.00224466	0.000167353	0.000101524	8.91736e-05	0.00170903	0.00128957	0.47619
1	BXY_0244200.1	0.00321531	0.000276296	0.000477694	0.00034652	0.00025545	0.0256938	8.34146e-05	8.51968e-05	0.00164665	0.00220063	0.47619
1	BXY_1635700.1	0.000128946	5.2843e-05	0.00037258	0.000722642	0.000497332	0.000276846	0.000205128	0.000133138	0.000164148	0.000159293	0.47619
2	BXY_0801800.1	0.00657803	0.00360439	0.00541069	0.010446	0.00970129	0.00635156	0.00185529	0.00264074	0.00861836	0.00692647	0.47619
1	BXY_0519900.1	0.000648384	0.000816287	0.000739172	0.00253298	0.00102146	0.00142771	5.41129e-05	0.000225136	0.00110134	0.00142345	0.47619
1	BXY_0571400.1	0.000478247	0.00014063	0.000155088	0.00124812	0.00163366	0.000512198	5.03154e-05	2.29201e-05	0.00104031	0.000790149	0.47619
1	BXY_0081700.1	0.000283434	0.000100077	0.000339966	0.000105618	0.000149307	4.86091e-05	0.000448088	0.000596534	0.000133803	9.97984e-05	0.47619
8	BXY_0267600.1	0.0199423	0.00435125	0.0253302	0.0363827	0.0423384	0.0246258	0.000894312	0.00167466	0.0352163	0.0366674	0.609524
1	BXY_1004800.1	0.000252892	8.33166e-05	0.000329928	0.000593189	0.000726532	7.73876e-05	5.93087e-05	2.51988e-05	0.000674523	0.000479538	0.609524
1	BXY_0749000.1	0.000162786	4.85531e-05	0.000952201	0.00253111	0.0024451	0.000182775	3.97352e-05	6.3114e-05	0.00101992	0.00102679	0.609524
4	BXY_0780600.1	0.00153466	0.000630922	0.00193996	0.00734038	0.00745112	0.00341933	0.00022531	0.000734791	0.00465818	0.00456356	0.609524
1	BXY_0017000.1	0.000739926	0.000257109	0.00035479	0.00068229	0.000772232	0.000605378	8.07771e-05	8.55163e-05	0.000930836	0.000679382	0.609524
3	BXY_0080900.1	0.00257172	0.00191014	0.00194485	0.00286295	0.00447276	0.00404377	0.000261406	0.000119216	0.00421503	0.00313138	0.609524
2	BXY_0167700.1	0.0021077	0.000903066	0.00121433	0.00255698	0.00436015	0.00204502	0.000242847	0.00035313	0.00286094	0.00242048	0.609524
2	BXY_0840600.1	0.00209929	0.000710267	0.000938353	0.00176368	0.00643482	0.00162399	0.000106322	0.000133967	0.00220261	0.00198311	0.609524
1	BXY_0982900.1	0.00040159	0.000183588	0.000663619	0.000240296	0.000276036	0.00098308	2.7241e-05	8.96137e-05	0.000659232	0.000732874	0.609524
6	BXY_1590300.1	0.0280083	0.00126273	0.024695	0.0266551	0.0325905	0.0339936	0.00285186	0.00297677	0.0294992	0.0269826	0.609524
5	BXY_0387400.1	0.00712647	0.00111605	0.0113459	0.0174736	0.0468968	0.0284428	0.00101686	0.000420194	0.029877	0.025082	0.609524
2	BXY_0393500.1	0.000417675	0.000334833	0.000496772	0.00061488	0.000925439	0.00129992	7.63714e-05	8.23423e-05	0.00101316	0.000798446	0.609524
2	BXY_1608200.1	0.00159271	0.00144326	0.00842533	0.0111111	0.0129775	0.00462422	6.85588e-05	0.000101718	0.0114595	0.00974761	0.609524
1	BXY_0212900.1	0.000319465	0.000208031	0.000399536	0.00243443	0.00221394	0.00247513	4.30396e-05	0.000434029	0.00086217	0.000521152	0.609524
2	BXY_0094800.1	0.000515572	0.0002369	0.00134913	0.00209782	0.00191797	0.000911932	0.000106583	5.60884e-05	0.00207175	0.00182887	0.609524
1	BXY_0035500.1	0.000273884	0.000446516	0.000564477	0.000864176	0.000939803	0.000713969	7.74928e-05	8.58124e-05	0.000869765	0.000849324	0.609524
1	BXY_1656400.1	0.000607104	0.000377585	0.000214885	0.000568433	0.000541202	0.000322534	6.66323e-05	6.47369e-05	0.000815689	0.000459071	0.609524
1	BXY_0997100.1	0.000297301	0.000421032	0.000718969	0.00170916	0.000564959	0.00119711	8.96497e-05	0.000778138	0.00179271	0.00145295	0.609524
2	BXY_0255500.1	0.015727	0.000389529	0.0214055	0.0135587	0.0173935	0.00756362	0.000503584	0.00205504	0.0169156	0.0144366	0.609524
1	BXY_0789200.1	0.00153518	0.000132632	0.00319873	0.00340242	0.00358984	0.00153358	7.75918e-05	0.000162851	0.00350475	0.00241356	0.609524
1	BXY_1154500.1	0.000321934	0.00254449	0.000209577	0.000759942	0.000317918	0.000238655	7.55608e-05	0.000122756	0.000853023	0.000695479	0.609524
1	BXY_1739800.1	0.000713607	0.000171098	0.000274995	0.000768419	0.000661009	0.000310325	0.000246527	0.00010837	0.000691212	0.000662081	0.609524
1	BXY_0507400.1	0.00103579	0.000132945	0.000799927	0.000984149	0.000747917	0.000138387	0.000171262	8.09529e-05	0.000865029	0.000770052	0.609524
1	BXY_0546700.1	0.000598509	0.000510563	0.000589918	0.0011177	0.000446682	0.000199513	4.84382e-05	0.000560725	0.00818548	0.0063655	0.609524
1	BXY_0028600.1	0.00112015	0.00038565	0.00127388	0.00899472	0.000743218	0.00251227	0.000244297	0.0062904	0.00726133	0.00653411	0.609524
1	BXY_0491200.1	0.026133	0.0283894	0.0271157	0.0204029	0.0199955	0.0145817	0.0240421	0.0314378	0.00829046	0.00558729	0.609524
14	BXY_0891700.1	0.0467298	0.00931598	0.0619864	0.0513278	0.0633032	0.0299787	0.00269023	0.0034273	0.0648524	0.0596214	0.761905
11	BXY_0961200.1	0.0354262	0.00723913	0.0562009	0.0940884	0.114588	0.0618982	0.00250104	0.00632763	0.111431	0.106208	0.761905
3	BXY_0879700.1	0.00192947	0.00108169	0.00301585	0.00173577	0.00496606	0.00278284	0.000201648	0.000735621	0.0037941	0.00339032	0.761905
3	BXY_0935800.1	0.00132377	0.00072764	0.00143001	0.00430888	0.00446193	0.00147716	0.000938282	0.00093727	0.00559109	0.00723171	0.761905
6	BXY_0038600.1	0.00643804	0.0015636	0.0104514	0.011622	0.0153533	0.00595355	0.00047146	0.000858567	0.0134042	0.012951	0.761905
10	BXY_1386500.1	0.0334477	0.00515579	0.0395115	0.0621503	0.0775784	0.0921016	0.00123759	0.00125054	0.105091	0.0714183	0.761905
7	BXY_1433200.1	0.0250397	0.00300478	0.028115	0.0263502	0.0350413	0.0154817	0.00101435	0.0007508	0.0325966	0.0309982	0.761905
1	BXY_0867100.1	0.000492353	0.0105165	0.000656494	0.00131758	0.000792697	0.000222763	0.0194764	0.00592821	0.000280079	0.000516166	0.761905
1	BXY_1068000.1	0.000267404	0.000343959	0.000334189	0.000793087	0.00013626	0.000118133	0.000109843	6.29503e-05	0.000392474	0.000424084	0.761905
1	BXY_0067400.1	0.000318636	0.000397848	0.000173974	0.000128023	0.000576897	0.000157493	7.68064e-05	3.84583e-05	0.000474235	0.000405268	0.761905
3	BXY_0650500.1	0.00350468	0.0010513	0.00529911	0.00654419	0.00756662	0.00481799	0.00135032	0.000224796	0.00691721	0.00575004	0.761905
4	BXY_0878000.1	0.00168695	0.000981872	0.00236356	0.00316535	0.00428583	0.00212711	0.000281724	0.000302658	0.00378093	0.00374885	0.761905
3	BXY_0847500.1	0.00188925	0.000565898	0.00215233	0.00299928	0.00311609	0.000984594	0.000305813	0.000253781	0.00307463	0.00302692	0.761905
7	BXY_1511800.1	0.00734202	0.00269572	0.0106124	0.0136997	0.0156521	0.00793748	0.000682063	0.00121196	0.0152565	0.0140682	0.761905
2	BXY_0592900.1	0.00317877	0.000189227	0.00517408	0.0122961	0.0114227	0.00630229	0.000238081	0.00111428	0.00858739	0.00831931	0.761905
2	BXY_1754100.1	0.00118856	0.000300916	0.00141087	0.00141793	0.00151621	0.0016681	0.000146388	0.000299971	0.00163767	0.00156864	0.761905
1	BXY_1425700.1	0.000128791	5.32059e-05	0.000200871	0.000398031	0.00165336	0.000108895	3.53633e-05	9.85345e-06	0.000590608	0.00058719	0.761905
1	BXY_0267300.1	0.000194076	4.59852e-05	0.000592887	0.000434419	0.000230627	0.000440169	3.69278e-05	4.55305e-05	0.000585646	0.000473151	0.761905
2	BXY_0942600.1	0.000677425	0.000236881	0.000466892	0.000640857	0.00138982	0.000610971	6.1287e-05	0.00016567	0.00126529	0.00127751	0.761905
7	BXY_0235100.1	0.0202187	0.00606638	0.0287442	0.0506108	0.0511021	0.0231266	0.000585604	0.00119369	0.0515904	0.0486572	0.761905
1	BXY_1749500.1	0.000293485	0.00056138	0.000907327	0.00131945	0.000958944	0.000571934	0.000108734	0.000109827	0.00104878	0.00123807	0.761905
4	BXY_0843100.1	0.00555572	0.00367591	0.0171415	0.00542967	0.00589554	0.00413162	0.000733693	0.000954625	0.0110213	0.00757323	0.761905
1	BXY_0975800.1	0.000728944	0.000164093	0.0002381	0.000544219	0.000396691	0.000398178	3.58327e-05	7.35293e-05	0.000628984	0.000665441	0.761905
2	BXY_0725300.1	0.00121034	0.000522682	0.00160537	0.000900614	0.00217515	0.000989907	0.000199566	0.00014809	0.00203148	0.00174857	0.761905
3	BXY_1054600.1	0.00183574	0.00124069	0.00188476	0.00300127	0.00459587	0.00182465	0.000292472	0.00026462	0.00365811	0.00377714	0.761905
1	BXY_0052900.1	7.2458e-05	0.000225479	0.000599396	0.000439054	0.00120048	0.000245076	6.63216e-05	7.68116e-05	0.000597789	0.000726194	0.761905
1	BXY_0043700.1	0.00113388	0.000212363	0.000412163	0.00412305	0.00166794	0.00155937	9.32973e-05	9.03336e-05	0.00177646	0.00206387	0.761905
2	BXY_1753500.1	0.00211499	0.00051564	0.00350493	0.00365065	0.00428754	0.00148732	0.000392279	0.00160408	0.00597244	0.00588841	0.761905
3	BXY_0605300.1	0.00259911	0.000753618	0.00318028	0.00392675	0.00475718	0.0042641	0.00108076	0.00116826	0.00693517	0.00657691	0.761905
4	BXY_1052500.1	0.0292871	0.00839606	0.0292254	0.0188659	0.0209486	0.00667482	0.00177592	0.00456273	0.0302572	0.0248377	0.761905
2	BXY_0360400.1	0.00117549	0.00136575	0.00299671	0.00195072	0.00206223	0.00111848	0.000636647	0.000204234	0.00249771	0.00238649	0.761905
1	BXY_0063500.1	6.34227e-05	0.000184053	0.000206381	0.000375678	0.000244615	0.000389283	0.000150019	0.000111686	0.000979144	0.0010543	0.761905
1	BXY_0387700.1	0.000135777	0.000182222	0.000252012	0.000310777	0.000136785	0.000296577	4.79081e-05	3.98306e-05	0.000320403	0.000277563	0.761905
1	BXY_0699100.1	0.000176826	9.50861e-05	0.000174165	0.000481048	8.72736e-05	7.49171e-05	1.51137e-05	2.23716e-05	0.000427218	0.00041877	0.761905
1	BXY_0184300.1	0.000860201	4.86599e-05	0.000926928	0.000993225	0.00125916	0.000895523	4.96159e-05	0.000119478	0.00151625	0.00130631	0.761905
1	BXY_0550700.1	0.000334224	8.92486e-05	0.00123536	0.000985564	0.000214064	0.000581822	3.80492e-05	0.000110172	0.00101241	0.000908651	0.761905
1	BXY_0023800.1	0.000159256	0.000269499	0.000180244	0.000202707	0.000241952	0.000168411	5.04776e-05	0.000170352	0.00122277	0.00134085	0.761905
2	BXY_0790700.1	0.000824262	0.000898925	0.00218588	0.00200242	0.00157984	0.00239114	0.00108676	0.000821113	0.00276413	0.00280335	0.761905
1	BXY_1384400.1	0.000128275	8.47602e-05	0.00100742	0.00147798	0.00132661	0.000814749	9.15937e-05	5.55382e-05	0.00142388	0.00116644	0.761905
1	BXY_1577000.1	0.00660743	0.0129672	0.00756202	0.00490865	0.00521365	0.00432726	0.00360996	0.00472101	0.010025	0.00732779	0.761905
1	BXY_0298700.1	0.00172267	0.000341208	0.00290584	0.001701	0.00179288	0.000677873	0.000195013	0.00122063	0.00799621	0.00696093	0.761905
1	BXY_0669900.1	0.00164271	0.000266222	0.00254128	0.00704286	0.00750311	0.000329825	2.72522e-05	0.000100003	0.00840399	0.00671296	0.761905
1	BXY_0171900.1	0.0010389	0.00016059	0.00088893	0.00220506	0.0022785	0.00162228	0.000117276	2.77809e-05	0.00269649	0.0019147	0.761905
12	BXY_0912300.1	0.0301496	0.005728	0.0479879	0.0703248	0.0725265	0.0350446	0.00424493	0.0090605	0.232323	0.219259	0.914286
5	BXY_1414700.1	0.00222337	0.00292745	0.00758606	0.00289036	0.00490066	0.00185105	0.00102637	0.00185966	0.00561882	0.00677355	0.914286
9	BXY_0378600.1	0.0528352	0.0106588	0.0624102	0.120031	0.14622	0.103517	0.00472728	0.023655	0.133534	0.125096	0.914286
11	BXY_1754300.1	0.0534065	0.0035737	0.0618478	0.118245	0.135529	0.0420566	0.0021115	0.00537511	0.1293	0.121138	0.914286
9	BXY_1728600.1	0.0123219	0.00487956	0.0178329	0.0170047	0.0258121	0.00749196	0.00071168	0.000801765	0.0259064	0.0232562	0.914286
1	BXY_1733500.1	0.00019958	0.000460634	0.000257083	0.000270914	0.000259253	0.000344314	0.000133634	0.000250717	0.000500257	0.000501816	0.914286
7	BXY_0130400.1	0.0288137	0.00270498	0.0200827	0.0444806	0.0589412	0.0473596	0.000580449	0.001039	0.0593101	0.0551035	0.914286
2	BXY_1716600.1	0.0013713	0.000787362	0.00147553	0.000211527	0.000379962	0.000441476	6.45592e-05	0.000226843	0.0017661	0.00178597	0.914286
5	BXY_1547000.1	0.0275332	0.0121577	0.0369323	0.0470651	0.0595658	0.0324155	0.00155752	0.00231025	0.0606196	0.0506653	0.914286
2	BXY_0186800.1	0.00126827	0.000487322	0.00124762	0.00231704	0.00283372	0.00220475	0.000136346	0.000165888	0.00326604	0.00259741	0.914286
1	BXY_1666100.1	0.000515365	0.00259947	0.00170966	0.00200644	0.000302996	0.00188731	0.00121879	0.00152643	0.00195021	0.00211129	0.914286
5	BXY_0173700.1	0.00491508	0.000890023	0.00585521	0.0116128	0.0142955	0.00604341	0.000382694	0.0015114	0.0237193	0.0235679	0.914286
1	BXY_0279800.1	0.000929088	7.08694e-05	0.00185157	0.000722929	0.000231538	0.000868239	6.35611e-05	0.000145557	0.00217698	0.00199997	0.914286
4	BXY_0299600.1	0.00128022	0.000826082	0.00247001	0.00396946	0.00479936	0.00475466	0.000742489	0.00122254	0.0122012	0.00990289	0.914286
2	BXY_0400100.1	0.00325427	0.00063267	0.00121724	0.00136936	0.00128432	0.00167042	0.000569247	0.000735783	0.00483218	0.00436738	0.914286
3	BXY_0003400.1	0.00154445	0.000569556	0.00149098	0.0020643	0.004182	0.00124603	0.000207142	0.000407631	0.00327202	0.00418319	0.914286
1	BXY_1400700.1	0.000135007	0.000459811	0.000448693	0.000464272	0.000621903	0.00074055	5.57828e-05	0.00018998	0.00114254	0.000817612	0.914286
3	BXY_1105200.1	0.000309704	0.000257684	0.00168884	0.00515627	0.00160785	0.00122557	0.000155171	0.000788369	0.00486599	0.00558158	0.914286
7	BXY_0795500.1	0.0817369	0.0259286	0.11125	0.121264	0.136032	0.0697547	0.0227853	0.0675227	0.275768	0.240842	0.914286
1	BXY_0873100.1	0.00031041	0.000270829	0.00048022	0.00345918	0.000705604	0.00148756	9.37403e-05	0.00048139	0.00227048	0.00168331	0.914286
1	BXY_1558300.1	0.000501488	0.00041097	0.000483887	0.000741321	0.000876396	0.000655033	8.91864e-05	3.98772e-05	0.00105195	0.000874032	0.914286
4	BXY_1026300.1	0.0209054	0.00601459	0.0260516	0.0208632	0.0247819	0.014697	0.00325627	0.00909057	0.0371748	0.0300248	0.914286
1	BXY_0146000.1	0.000400374	0.000379106	0.00038362	0.000910735	0.000264791	0.000136594	6.17352e-05	2.78608e-05	0.00093406	0.000731364	0.914286
3	BXY_0889000.1	0.00210162	0.00316402	0.00236104	0.00772186	0.00694405	0.00405829	0.000240369	0.000506508	0.0079695	0.00761626	0.914286
1	BXY_0502500.1	0.00101672	0.000119092	0.000458769	0.000630154	0.000354363	0.000402873	2.78957e-05	7.13971e-05	0.00104347	0.000999129	0.914286
2	BXY_1236200.1	0.00194898	0.00154589	0.00207942	0.00230182	0.00285008	0.0014122	9.78476e-05	0.000463416	0.0034106	0.00261626	0.914286
1	BXY_0341600.1	0.000698988	0.000265284	0.000849985	0.00105871	0.00131176	0.000901464	0.000221803	0.000111034	0.00143694	0.00129706	0.914286
3	BXY_0294800.1	0.0231851	0.00406157	0.0289712	0.0227655	0.0251749	0.0331811	0.0200782	0.0213883	0.0364403	0.0301814	0.914286
1	BXY_1656600.1	0.00185102	0.000383162	0.00154426	0.00304104	0.00337631	0.00211558	7.09093e-05	0.00046857	0.00368795	0.0028254	0.914286
1	BXY_0510100.1	0.000817696	0.000121808	0.000785316	0.000611622	0.000749915	0.000487204	0.000477915	0.000699219	0.000797257	0.000777204	0.914286
1	BXY_0065200.1	0.000793512	0.000106712	0.000540333	0.00112344	0.00155354	0.00124655	8.23843e-05	0.000168476	0.00132923	0.00127282	0.914286
1	BXY_0820600.1	0.00125788	0.000170431	0.000294067	0.00195026	0.00185018	0.000315881	0.00076458	0.0011766	0.00160307	0.00123568	0.914286
2	BXY_1332700.1	0.00889973	0.00109705	0.0139438	0.00800993	0.00714918	0.00334994	0.000369491	0.000278794	0.0155289	0.0118913	0.914286
1	BXY_0934500.1	8.99277e-05	0.000151197	0.000560961	0.000521033	0.000608109	0.000510028	5.79675e-05	0.000116599	0.00100187	0.00108118	0.914286
1	BXY_0014800.1	0.00151546	0.000757882	0.00139313	0.00180611	0.00217379	0.00153249	0.000292638	0.000176754	0.00236276	0.00196673	0.914286
1	BXY_0488200.1	0.000865599	0.000435767	0.00120621	0.00171606	0.00239377	0.00194099	8.48663e-05	0.000249133	0.00245003	0.00195477	0.914286
1	BXY_1098200.1	0.000228239	6.44824e-05	0.000540072	0.000798441	0.000584452	0.000396886	0.00143064	9.41784e-05	0.000263938	0.000288685	0.914286
1	BXY_1222900.1	0.00159676	0.000436862	0.0114766	0.00850802	0.000960552	0.000855774	0.00793044	0.000271268	0.00161219	0.00149827	0.914286
2	BXY_0583800.1	0.00582557	0.0059908	0.00846895	0.00869083	0.0072564	0.0104252	0.00877226	0.011688	0.0054536	0.00476869	0.914286
1	BXY_0118900.1	0.00300266	0.00169506	0.00365616	0.00404603	0.00427029	0.00314887	0.000969154	0.00261158	0.00780362	0.00560188	0.914286
1	BXY_0910400.1	0.00120518	0.000500089	0.00129938	0.00252905	0.00155257	0.00170805	0.000205147	0.000501147	0.0128004	0.0106372	0.914286
1	BXY_0189500.1	6.30168e-05	0.000132738	0.000513097	6.34855e-05	5.44164e-05	0.000812736	6.01743e-05	2.11607e-05	0.00529065	0.004542	0.914286
1	BXY_1265900.1	0.000112888	6.9124e-05	9.06468e-05	0.000200523	0.000309844	4.12011e-05	2.61886e-05	4.29926e-05	0.000320052	0.000330003	0.914286
1	BXY_0590900.1	0.00188266	0.000238162	0.00275395	0.000881992	0.000907302	0.000339116	0.00014444	0.000388746	0.00308507	0.00251634	0.914286
1	BXY_0521700.1	0.00047769	0.00202296	0.000954477	0.00154934	0.000523282	0.0003847	0.0017817	0.000914187	0.000628847	0.000212984	0.914286
1	BXY_1092800.1	0.0191592	0.00100228	0.00428431	0.0388849	0.0675011	0.0133338	0.000197811	0.00129828	0.0510377	0.0476132	0.914286
4	BXY_1596600.1	0.00201234	0.00140612	0.00256676	0.00595837	0.00464986	0.00279546	0.000406606	0.000734152	0.00815089	0.00770508	1
8	BXY_0361400.1	0.00452292	0.00256355	0.00589384	0.0088426	0.0102763	0.00503062	0.000374713	0.000518178	0.0128432	0.0115203	1
5	BXY_1045200.1	0.00548881	0.00156148	0.00857871	0.0126365	0.0154774	0.00621293	0.0006036	0.000682093	0.0160377	0.015529	1
11	BXY_1723000.1	0.0202196	0.00745881	0.0292036	0.0435325	0.0316749	0.0255537	0.00362318	0.00243674	0.0784343	0.0769916	1
4	BXY_0412700.1	0.00137636	0.00597845	0.00132187	0.0092726	0.00466822	0.00174358	0.00129869	0.000970238	0.0202366	0.0172464	1
6	BXY_0472200.1	0.0154388	0.00162774	0.0148338	0.025145	0.0272051	0.0181259	0.00134023	0.00124188	0.0489053	0.043879	1
6	BXY_0946600.1	0.0112658	0.00289492	0.014442	0.0147814	0.015272	0.00675029	0.000638578	0.0007512	0.0797414	0.0643077	1
6	BXY_0129200.1	0.00577285	0.00204033	0.00890438	0.0112605	0.0171247	0.00414578	0.0003983	0.000803359	0.0192974	0.0182424	1
8	BXY_1754600.1	0.00872498	0.0022186	0.0147428	0.0184215	0.0195328	0.0126825	0.00101652	0.00171452	0.0201192	0.0236567	1
6	BXY_0817300.1	0.00587496	0.00209346	0.00568364	0.00893539	0.0104999	0.00421345	0.000697795	0.000676332	0.0219642	0.0247786	1
5	BXY_0373300.1	0.00215117	0.00159362	0.0021405	0.00135844	0.00376321	0.00216626	0.000498483	0.00051291	0.0173547	0.0159912	1
1	BXY_0076900.1	0.000341816	0.000266009	0.000541851	0.000727363	0.00114254	0.000386944	0.000101839	0.000104951	0.00160631	0.00153014	1
3	BXY_1437800.1	0.00235252	0.000567086	0.00280128	0.00318575	0.00325759	0.00200624	0.000114327	0.000153862	0.00651217	0.00622513	1
6	BXY_1718500.1	0.00945287	0.00232428	0.0138471	0.0160502	0.0280702	0.0154461	0.00409116	0.00367772	0.0168238	0.0170519	1
6	BXY_0833500.1	0.0507774	0.00269689	0.0471784	0.0552664	0.0541832	0.0377313	0.00198761	0.00496335	0.0647342	0.054825	1
8	BXY_0645100.1	0.00762547	0.00794604	0.0101641	0.00969862	0.0086852	0.00814368	0.0031894	0.00313716	0.016082	0.0176396	1
1	BXY_0695700.1	0.000644855	0.00044424	0.000296124	0.00179802	0.00191285	0.00075115	8.86361e-05	7.61158e-05	0.0021265	0.00244233	1
1	BXY_0531300.1	0.0011381	0.000394818	0.00155578	0.00345145	0.00376402	0.00220174	6.31868e-05	0.000113458	0.00493266	0.00505121	1
3	BXY_0443300.1	0.00101438	0.00110265	0.00186564	0.002025	0.00395404	0.00104772	0.000133249	0.00040607	0.00472473	0.0041951	1
1	BXY_0507200.1	0.00179924	0.000388211	0.000465969	0.00192521	0.00107274	0.000542998	0.00016155	9.55247e-05	0.0056822	0.00491525	1
4	BXY_0788200.1	0.00361866	0.00177105	0.00453436	0.00345003	0.00426501	0.00279888	0.000362642	0.000298964	0.00640627	0.00653848	1
3	BXY_0992900.1	0.00126302	0.00154819	0.00260044	0.00400035	0.00148927	0.00163306	0.000220992	0.000290139	0.00442353	0.00450985	1
7	BXY_0155600.1	0.0139072	0.00230876	0.0176638	0.0220305	0.0248586	0.0107204	0.00086776	0.000829076	0.0306052	0.0275401	1
1	BXY_1622600.1	0.000347125	0.000203466	0.000254766	0.000109163	0.000287562	0.00022368	6.1086e-05	3.08996e-05	0.000359795	0.0003838	1
7	BXY_0804400.1	0.00937004	0.00206581	0.0147619	0.0123407	0.0123	0.00566796	0.000613735	0.000761768	0.0294504	0.0195637	1
1	BXY_0829500.1	0.000265062	0.000119272	0.000529238	0.000649756	0.000480742	0.000382976	2.42779e-05	7.80864e-05	0.000983031	0.000818787	1
3	BXY_1727700.1	0.00126855	0.000804813	0.0016158	0.00315242	0.00426521	0.00176612	0.000228332	0.000369054	0.0051978	0.00448023	1
2	BXY_0637000.1	0.000670063	0.000774753	0.000934696	0.0029717	0.00248578	0.00260117	0.000296832	0.000316937	0.00360318	0.00307274	1
1	BXY_0493300.1	0.000108233	0.000149698	9.57846e-05	0.000209089	0.000172528	0.00028291	3.55579e-05	6.06261e-05	0.000474411	0.000515835	1
4	BXY_0772100.1	0.0039055	0.00156777	0.00532205	0.00545374	0.00483949	0.00293853	0.000144771	0.000154642	0.00590934	0.00602245	1
9	BXY_1174000.1	0.0328781	0.00403251	0.0251644	0.0450555	0.0493432	0.00876135	0.000793631	0.00219383	0.0576013	0.0596458	1
4	BXY_0478000.1	0.00320609	0.00355157	0.00342147	0.00485972	0.00565915	0.00519505	0.00175894	0.00291252	0.00759977	0.00663167	1
3	BXY_1541900.1	0.0023137	0.000705679	0.00265228	0.00385304	0.00402945	0.00376877	0.000339141	0.000231486	0.00728737	0.00708572	1
1	BXY_1758800.1	0.000798275	0.000134842	0.00061899	0.000164207	0.000642043	0.000261795	6.74237e-05	0.000131126	0.00123702	0.00118368	1
1	BXY_1605100.1	0.000945821	0.000113703	0.00113341	0.000147549	0.00151154	0.00128229	1.61189e-05	0.000108828	0.00423427	0.00437418	1
1	BXY_0691700.1	0.000409554	0.000252033	0.00102339	0.000894152	0.000164911	0.000463437	6.49545e-05	1.67934e-05	0.00122366	0.0012554	1
2	BXY_0121200.1	0.000997027	0.000497078	0.000893268	0.00177506	0.00190051	0.0012299	7.485e-05	0.000157993	0.00370956	0.00361999	1
1	BXY_0184200.1	0.000513627	0.000217636	0.000524005	0.000414948	0.000538788	0.000337773	8.09114e-05	3.99135e-05	0.00276348	0.00209374	1
5	BXY_1388200.1	0.0091472	0.00247504	0.00863999	0.0288615	0.0337328	0.010711	0.0010715	0.000575848	0.156713	0.189216	1
2	BXY_0282700.1	0.000784881	0.000426919	0.00434046	0.0058877	0.00734293	0.00339301	0.000224413	0.000121723	0.00970369	0.00916404	1
1	BXY_1412600.1	0.000806043	0.000519923	0.00106842	0.000470462	0.00174091	0.000526864	0.000190361	0.000125014	0.00189853	0.00194502	1
1	BXY_0039100.1	0.000158686	0.000162535	0.000840492	0.00120928	0.0013864	0.00122547	7.52025e-05	5.69742e-05	0.00444801	0.00443792	1
1	BXY_1715200.1	0.000113894	0.00010901	0.00013702	0.00020079	0.000180932	5.08232e-05	2.60533e-05	1.91235e-05	0.000985296	0.00074972	1
2	BXY_0932800.1	0.00147275	0.000651387	0.0016604	0.00266113	0.00307358	0.00174055	0.000145035	0.000143153	0.00392593	0.00316206	1
4	BXY_1498500.1	0.00233955	0.000592403	0.000949129	0.00132551	0.00195454	0.000565443	0.000132851	0.000271469	0.00851396	0.00727162	1
5	BXY_0804700.1	0.042006	0.00386473	0.0538443	0.036143	0.0407806	0.0328681	0.00208862	0.00178238	0.0938012	0.0619122	1
1	BXY_0365800.1	0.000365135	0.000294984	0.000546675	0.000195112	0.000109058	0.000205632	0.000146299	2.85883e-05	0.000556352	0.000479287	1
4	BXY_0931300.1	0.00670025	0.00160182	0.0130413	0.0069028	0.00643132	0.00492661	0.0006801	0.000524187	0.0425239	0.0370706	1
2	BXY_0325100.1	0.00411753	0.00393869	0.00437201	0.00435898	0.00511236	0.00612595	0.000870679	0.000711947	0.0077041	0.00676223	1
2	BXY_0678800.1	0.00340163	0.000444659	0.00472948	0.00391888	0.00300368	0.00332228	0.00025271	0.00087332	0.00478863	0.003971	1
2	BXY_0949500.1	0.000444639	0.000317718	0.000444696	0.00393932	0.0036326	0.00104844	8.02866e-05	0.000103766	0.00538573	0.00557359	1
2	BXY_0264200.1	0.00193999	0.000561317	0.00126946	0.00201015	0.00206041	0.00123358	0.000378848	0.000230218	0.00494287	0.00494848	1
1	BXY_1109200.1	0.000361444	0.000183552	0.000385744	0.000269	0.000302532	0.00026286	6.23589e-05	2.79258e-05	0.000818854	0.00083566	1
2	BXY_0154500.1	0.00163178	0.000568785	0.00177969	0.00167611	0.00159501	0.000791258	0.000127356	0.000327523	0.00427688	0.00371699	1
1	BXY_0638300.1	0.000130766	0.00041615	0.000271944	0.000479985	0.000488554	0.000536959	5.33521e-05	2.206e-05	0.000789762	0.000782843	1
2	BXY_1083100.1	0.000885866	0.000424211	0.000568998	0.00107285	0.00037597	0.000439146	0.000268353	0.00018277	0.00314934	0.00208639	1
2	BXY_0776900.1	0.00143924	0.000394774	0.00273035	0.00320111	0.00474796	0.00284137	0.000164284	8.17916e-05	0.00631498	0.00596061	1
1	BXY_0615400.1	0.00185673	0.000735369	0.0028121	0.00351428	0.00287268	0.000894967	5.7059e-05	6.33017e-05	0.00429757	0.00354343	1
1	BXY_0946700.1	0.000248833	0.000504027	0.00148976	0.00102272	0.00075484	0.00130547	0.000230757	0.000248006	0.00231802	0.00151455	1
2	BXY_0646500.1	0.0010772	0.000610664	0.000718237	0.00105704	0.000425423	0.000466633	0.000297238	9.57847e-05	0.00319196	0.00277925	1
2	BXY_1492300.1	0.000934192	0.000396088	0.000602394	0.00120147	0.00184582	0.00131533	8.4858e-05	8.19144e-05	0.00378812	0.00473436	1
2	BXY_0648600.1	0.00337973	0.00135711	0.00596639	0.00339186	0.00431731	0.00424091	0.000501952	0.000915532	0.0114603	0.00937177	1
1	BXY_0247800.1	0.000543028	0.00011564	0.000444494	0.000530444	0.00043287	0.000608913	1.73085e-05	5.77102e-05	0.0011191	0.000997665	1
1	BXY_0236500.1	0.000480525	0.00015031	0.000263776	9.18268e-05	0.000115331	0.000312379	6.37474e-05	2.59028e-05	0.00107237	0.000952199	1
1	BXY_0992000.1	0.000327136	0.00103556	0.000203603	0.000272408	0.000529228	0.000494793	4.11725e-05	6.10658e-05	0.00161446	0.00148983	1
1	BXY_1010600.1	0.00168783	0.00149061	0.00187376	0.00111492	0.00116551	0.00119525	0.000558829	0.000653902	0.00234736	0.00207731	1
1	BXY_0001200.1	0.000846499	0.000523561	0.00108763	0.000535804	0.000323946	0.000594225	9.74558e-05	0.000106165	0.00286725	0.0026061	1

## Sheet: Table S2
Supplementary Table S2. Gene ontology (GO) enrichment analysis of increased proteins in avirulent isolate secretome. Enrichment analysis of the 656 proteins increased in Sec_BxAv compared to Sec_BxV performed against all the 1456 quantified proteins in the secretomes using the statistical Fisher´s Exact Test with a p-value of 0.05 as cut-off.
GO ID	GO Name	GO Category	P-Value
GO:0006508	proteolysis	BIOLOGICAL_PROCESS	0.000154433
GO:0008233	peptidase activity	MOLECULAR_FUNCTION	0.000409701
GO:0003824	catalytic activity	MOLECULAR_FUNCTION	0.000370049
GO:0004175	endopeptidase activity	MOLECULAR_FUNCTION	0.000789994
GO:0004857	enzyme inhibitor activity	MOLECULAR_FUNCTION	0.00443508
GO:0004866	endopeptidase inhibitor activity	MOLECULAR_FUNCTION	0.00443508
GO:0070001	aspartic-type peptidase activity	MOLECULAR_FUNCTION	0.00335162
GO:0030414	peptidase inhibitor activity	MOLECULAR_FUNCTION	0.00443508
GO:0061135	endopeptidase regulator activity	MOLECULAR_FUNCTION	0.00443508
GO:0004190	aspartic-type endopeptidase activity	MOLECULAR_FUNCTION	0.00335162
GO:0008483	transaminase activity	MOLECULAR_FUNCTION	0.00370273
GO:0005576	extracellular region	CELLULAR_COMPONENT	0.00443508
GO:0016769	transferase activity, transferring nitrogenous groups	MOLECULAR_FUNCTION	0.00370273
GO:0008236	serine-type peptidase activity	MOLECULAR_FUNCTION	0.00402573
GO:0017171	serine hydrolase activity	MOLECULAR_FUNCTION	0.00402573
GO:0016787	hydrolase activity	MOLECULAR_FUNCTION	0.00502796
GO:0016491	oxidoreductase activity	MOLECULAR_FUNCTION	0.00914316
GO:0051213	dioxygenase activity	MOLECULAR_FUNCTION	0.0184104
GO:0070006	metalloaminopeptidase activity	MOLECULAR_FUNCTION	0.0356031
GO:0061134	peptidase regulator activity	MOLECULAR_FUNCTION	0.0146378
GO:0004177	aminopeptidase activity	MOLECULAR_FUNCTION	0.0495977
GO:0009311	oligosaccharide metabolic process	BIOLOGICAL_PROCESS	0.0409998
GO:0051287	NAD binding	MOLECULAR_FUNCTION	0.0296626
GO:0005839	proteasome core complex	CELLULAR_COMPONENT	0.0112316
GO:0005991	trehalose metabolic process	BIOLOGICAL_PROCESS	0.0409998
GO:0005984	disaccharide metabolic process	BIOLOGICAL_PROCESS	0.0409998
GO:0019752	carboxylic acid metabolic process	BIOLOGICAL_PROCESS	0.033359
GO:0070279	vitamin B6 binding	MOLECULAR_FUNCTION	0.0422488
GO:0016746	acyltransferase activity	MOLECULAR_FUNCTION	0.0296626
GO:0019842	vitamin binding	MOLECULAR_FUNCTION	0.00770307
GO:0016791	phosphatase activity	MOLECULAR_FUNCTION	0.0200936
GO:0140096	catalytic activity, acting on a protein	MOLECULAR_FUNCTION	0.0340305
GO:0006082	organic acid metabolic process	BIOLOGICAL_PROCESS	0.0422142
GO:0009112	nucleobase metabolic process	BIOLOGICAL_PROCESS	0.0409998
GO:0042578	phosphoric ester hydrolase activity	MOLECULAR_FUNCTION	0.0422488
GO:0043436	oxoacid metabolic process	BIOLOGICAL_PROCESS	0.033359
GO:0006090	pyruvate metabolic process	BIOLOGICAL_PROCESS	0.0481541
GO:0030170	pyridoxal phosphate binding	MOLECULAR_FUNCTION	0.0422488
GO:0043094	cellular metabolic compound salvage	BIOLOGICAL_PROCESS	0.0184104
GO:0016701	oxidoreductase activity, acting on single donors with incorporation of molecular oxygen	MOLECULAR_FUNCTION	0.0409998
GO:0016702	oxidoreductase activity, acting on single donors with incorporation of molecular oxygen, incorporation of two atoms of oxygen	MOLECULAR_FUNCTION	0.0409998

## Sheet: Table S3
Supplementary Table S3. Proteome analysis by SWATH-MS. Statistical analysis performed by a Kruskal–Wallis test followed by the Dunn’s test of multiple comparisons, and statistical significance considered for a p-value below 0.05. Comparisons performed using the normalized protein levels. Protein levels estimated by summing all the filtered transitions from all the filtered peptides for a given pr…
		Protein Levels (normalized to TI)
No. peptides	Protein	BxAv_Fungus_#1	BxAv_Fungus_#2	BxAv_Fungus_#3	BxAv_Fungus_#4	BxAv_Fungus_#5	BxAv_Fungus_#6	BxAv_PE_#1	BxAv_PE_#2	BxAv_PE_#3	BxAv_PE_#4	BxAv_PE_#5	BxAv_PE_#6	BxV_Fungus_#1	BxV_Fungus_#2	BxV_Fungus_#3	BxV_Fungus_#4	BxV_Fungus_#5	BxV_Fungus_#6	BxV_PE_#1_2nd	BxV_PE_#2_2nd	BxV_PE_#3_2nd	BxV_PE_#4_2nd	BxV_PE_#5_2nd	BxV_PE_#6_2nd	p-values (KW)	BxAv_Fungus - BxAv_PE	BxAv_Fungus - BxV_Fungus	BxAv_PE - BxV_PE	BxV_Fungus - BxV_PE
9	BXY_1570600.1	0.00203119	0.00254837	0.00253734	0.00218871	0.00233927	0.00252585	0.00372623	0.00389867	0.00443465	0.00322174	0.00370659	0.00335771	0.000742434	0.00093225	0.000727832	0.000811348	0.000831208	0.000638423	0.00127298	0.00113466	0.00115582	0.00128525	0.00108494	0.000994797	7.90046e-05	0.0708223	0.00328861	0.00493292	0.106234
14	BXY_0573600.1	0.0026337	0.00302618	0.00317425	0.00279246	0.0029581	0.00317444	0.00252095	0.00243208	0.00253548	0.00254939	0.00274821	0.00286542	0.00162512	0.00170638	0.00173735	0.00168055	0.00162113	0.00174414	0.00184986	0.00196602	0.00219758	0.00225672	0.00177226	0.00183439	0.00010834	0.110336	5.44268e-05	0.0835102	0.0849868
2	BXY_0406000.1	0.000206059	0.000245518	0.000250132	0.000219097	0.00022259	0.000221869	0.000120574	0.00015908	0.000193611	0.000177069	0.00021688	0.000220772	7.39917e-05	8.24378e-05	8.28601e-05	6.24659e-05	6.98633e-05	7.09257e-05	5.66948e-05	5.11186e-05	2.57426e-05	3.26973e-05	5.59059e-05	5.51537e-05	0.00010834	0.110336	0.00484876	0.00329947	0.0849868
1	BXY_1252200.1	9.46648e-06	9.26014e-06	8.37118e-06	8.29894e-06	9.68801e-06	9.46659e-06	4.81332e-06	1.37667e-06	5.3542e-06	6.64684e-06	7.42366e-06	5.86681e-06	3.78232e-05	3.3733e-05	2.87774e-05	2.59875e-05	3.40036e-05	3.10687e-05	3.24807e-05	2.40413e-05	1.63932e-05	1.4686e-05	2.13563e-05	1.78076e-05	0.00010834	0.0849868	0.00484876	0.00329947	0.110336
11	BXY_1047800.1	0.000313827	0.000329624	0.000347248	0.000432339	0.000386277	0.000401123	0.000416705	0.000458904	0.000369392	0.000444828	0.000526105	0.00049892	0.000679172	0.000673282	0.000776123	0.000708507	0.000877937	0.000775169	0.00102648	0.0011336	0.000896119	0.000900796	0.00101095	0.00110207	0.00011883	0.1265	0.00550173	0.00287659	0.0849868
6	BXY_0270700.1	0.000354216	0.000320157	0.000291363	0.000288186	0.000302809	0.000304816	0.000126718	0.000188345	0.000131934	0.000315899	0.000223381	0.000186974	0.000122383	0.000105752	0.000114139	0.000113834	0.000123212	0.000125825	9.17481e-05	8.91007e-05	0.00010162	7.26531e-05	9.11561e-05	9.13026e-05	0.00011883	0.1265	0.00550173	0.00287659	0.0849868
12	BXY_0267600.1	0.00157577	0.0011242	0.00105129	0.00122609	0.00131014	0.00121466	0.000555523	0.000371443	0.000324287	0.00115079	0.00112956	0.00103825	0.0031584	0.00314764	0.00286477	0.00272828	0.00308307	0.00434686	0.0025762	0.00282436	0.0020137	0.0022659	0.00246531	0.00211016	0.000132846	0.1265	0.00329947	0.00484876	0.0990742
1	BXY_0808600.1	2.91127e-06	3.79602e-06	4.14136e-06	4.7929e-06	3.63075e-06	3.11523e-06	2.00704e-06	2.17912e-06	8.16978e-07	2.62741e-06	1.72971e-06	2.82172e-06	3.08947e-05	2.60628e-05	2.27157e-05	2.47929e-05	2.72565e-05	2.05152e-05	2.45856e-05	2.11839e-05	2.02053e-05	2.4133e-05	2.08872e-05	1.87528e-05	0.000140236	0.0849868	0.00705073	0.00217629	0.163593
3	BXY_0876700.1	6.22915e-05	6.01431e-05	6.0971e-05	6.37839e-05	7.57672e-05	7.08247e-05	4.96088e-05	5.39801e-05	5.5297e-05	5.33794e-05	4.89488e-05	5.32344e-05	3.63124e-05	2.78338e-05	3.13565e-05	3.05152e-05	3.2595e-05	3.46684e-05	3.09204e-05	2.41567e-05	1.48168e-05	3.1802e-05	2.13379e-05	3.09096e-05	0.000150889	0.0849868	0.00188852	0.00796349	0.184554
2	BXY_0710000.1	5.74173e-05	7.00807e-05	6.67669e-05	8.01217e-05	6.59918e-05	7.95068e-05	3.84271e-05	5.5737e-05	3.97731e-05	4.96195e-05	5.13818e-05	4.9704e-05	2.61681e-05	2.86011e-05	3.06015e-05	3.01175e-05	3.45263e-05	2.70514e-05	3.61383e-05	3.4373e-05	3.27532e-05	4.13703e-05	3.80095e-05	4.7807e-05	0.00015137	0.0768528	4.52574e-05	0.110336	0.0849868
6	BXY_1064200.1	0.000506072	0.000550038	0.000527855	0.000526581	0.000460398	0.000478157	0.000546495	0.00061769	0.000594172	0.000742912	0.00090117	0.000776259	0.000242507	0.000219978	0.000219496	0.000269548	0.000250619	0.000201945	0.000332183	0.000332415	0.000153279	0.000289618	0.000304461	0.000314517	0.000156763	0.0990742	0.00623303	0.002504	0.163593
1	BXY_0686400.1	6.81215e-05	8.21155e-05	8.56221e-05	7.3338e-05	7.1918e-05	7.19832e-05	6.1639e-05	5.82458e-05	6.41081e-05	5.98575e-05	6.41663e-05	6.82628e-05	5.157e-06	7.16767e-06	1.1807e-05	8.38631e-06	6.74338e-06	6.52807e-06	6.4637e-06	4.6238e-06	5.10106e-06	4.50648e-06	6.80782e-06	6.63934e-06	0.000156763	0.0990742	0.002504	0.00623303	0.163593
2	BXY_0056100.1	8.98525e-05	8.34492e-05	7.75826e-05	6.46469e-05	9.44581e-05	7.13147e-05	3.5922e-05	3.55373e-05	2.99753e-05	6.63847e-05	4.63297e-05	5.19328e-05	3.24777e-05	2.5333e-05	3.09827e-05	2.95616e-05	3.6367e-05	3.33022e-05	6.48533e-06	2.29898e-05	2.23019e-05	2.47929e-05	2.32485e-05	2.29572e-05	0.000159785	0.0614823	0.00796349	0.00934955	0.064808
12	BXY_0400000.1	0.000285537	0.000185417	0.000241352	0.000166346	0.000199467	0.000178075	0.000336291	0.000423883	0.00042714	0.000321669	0.000370245	0.000303169	0.00112963	0.00125579	0.000749656	0.000920028	0.00136165	0.00113125	0.000775917	0.000852303	0.000574599	0.00069515	0.00116739	0.00112149	0.000161318	0.0849868	0.000133671	0.054336	0.207108
3	BXY_0873900.1	0.000110137	0.000129772	0.000136333	0.000108962	0.000101012	0.000112049	6.81829e-05	5.56261e-05	9.13361e-05	7.31816e-05	7.83588e-05	9.47207e-05	4.72653e-05	4.95323e-05	4.02756e-05	3.4651e-05	2.19554e-05	1.5951e-05	1.84726e-05	1.70124e-05	2.08067e-05	3.26193e-05	2.22719e-05	2.18731e-05	0.000161318	0.0849868	0.00163625	0.00898067	0.207108
3	BXY_0170100.1	0.000295038	0.000259855	0.000258352	0.000266778	0.000290563	0.000255137	7.56087e-05	0.000115778	0.000105952	0.000188533	0.000143213	0.000152667	9.91017e-05	7.61402e-05	7.26801e-05	6.74253e-05	0.000111738	7.85841e-05	3.32231e-05	5.12645e-05	3.64651e-05	2.71743e-05	7.41648e-05	3.59284e-05	0.000166004	0.0706248	0.00727314	0.00796349	0.0785467
6	BXY_0427900.1	0.000372977	0.000354436	0.000337677	0.000317929	0.000259608	0.000245444	0.000372843	0.000560067	0.000466357	0.000488645	0.00059105	0.000539909	5.20355e-05	6.85744e-05	5.02633e-05	8.04438e-05	5.74289e-05	4.37e-05	8.23279e-05	7.95713e-05	0.000232972	7.33985e-05	5.83344e-05	5.70588e-05	0.000168666	0.0990742	0.00705073	0.00217629	0.184554
2	BXY_0083100.1	6.62346e-05	5.79081e-05	5.6781e-05	5.57324e-05	6.2915e-05	5.35987e-05	3.75682e-05	5.46289e-05	4.10286e-05	4.81984e-05	4.03805e-05	4.60398e-05	2.95546e-05	3.18553e-05	3.11187e-05	2.77782e-05	2.62087e-05	2.53557e-05	2.96772e-05	2.30794e-05	2.66326e-05	2.55211e-05	1.9866e-05	1.94146e-05	0.000168666	0.0990742	0.00217629	0.00705073	0.184554
3	BXY_0486900.1	0.00028679	0.00031804	0.000353135	0.000318983	0.000369076	0.000372006	0.000381285	0.000388941	0.000504196	0.000428217	0.000402069	0.000433563	9.23886e-05	8.61165e-05	8.42664e-05	0.000112871	0.000182479	0.000128316	0.000103072	0.00012162	0.000118893	0.00017011	0.000193476	0.000172677	0.00017137	0.0849868	0.0101123	0.00141547	0.231216
3	BXY_1602400.1	0.000479607	0.00035954	0.000359099	0.000306189	0.000439688	0.000431008	6.61685e-05	5.64591e-05	4.50707e-05	0.000132305	0.00010339	0.000102726	0.000654754	0.000446342	0.00128156	0.000476041	0.000549229	0.000735237	0.000299615	0.00023873	0.000437432	0.000247445	0.000131725	0.000153307	0.00017137	0.00727314	0.0849868	0.0906145	0.00623303
10	BXY_0800700.1	0.000548727	0.000523769	0.000563806	0.000573255	0.000541578	0.000585203	0.000374697	0.000450088	0.000380965	0.000399946	0.000456857	0.000462925	0.000285167	0.000283623	0.000319669	0.000317256	0.000339427	0.000294791	0.000345954	0.000351601	0.000391872	0.000337552	0.000379504	0.000456198	0.000172464	0.0593845	3.75727e-05	0.173873	0.0564998
4	BXY_1133800.1	0.000232328	0.000270807	0.000300981	0.000286515	0.000257077	0.000299461	0.000193261	0.000204498	0.00020666	0.000223926	0.000244361	0.000242204	0.000116025	0.000120915	0.000135354	0.000122121	0.000143697	0.000156166	0.000138822	0.000151556	0.000191422	0.000145568	0.000144804	0.000147207	0.000174118	0.114851	0.000133671	0.054336	0.163593
14	BXY_0569100.1	0.00248237	0.000756074	0.000626517	0.000975924	0.000836829	0.000719402	0.00416194	0.00207823	0.0020874	0.00190621	0.00174938	0.00159797	0.00660692	0.00774157	0.00802337	0.00711712	0.00776209	0.00870497	0.00851049	0.00971852	0.00903794	0.0101294	0.00853367	0.00844971	0.000177472	0.144244	0.00426672	0.00377865	0.132403
7	BXY_0399900.1	0.000236866	0.00020948	0.000215283	0.000179922	0.000239126	0.000251948	0.000120053	0.000116606	8.3601e-05	0.000224213	0.00021259	0.000176486	0.000788265	0.000811404	0.000774937	0.000739294	0.00108971	0.000752348	0.000651885	0.000642808	0.00043967	0.000487346	0.000777775	0.000694705	0.000177472	0.144244	0.00377865	0.00426672	0.132403
2	BXY_1593200.1	0.000164989	0.000145885	0.000142259	0.000112642	0.000183558	0.000142202	9.643e-05	8.74134e-05	0.000123726	0.000156036	0.000105079	0.000119111	9.27804e-05	7.56672e-05	6.88787e-05	8.02963e-05	7.65553e-05	8.48799e-05	6.37435e-05	6.47476e-05	6.5341e-05	7.20104e-05	6.35973e-05	5.94869e-05	0.000179174	0.153717	0.00705073	0.00287659	0.0918251
1	BXY_1737200.1	1.8535e-05	1.69607e-05	1.4861e-05	1.6061e-05	1.96305e-05	1.75277e-05	1.386e-05	1.33786e-05	1.17305e-05	1.38283e-05	1.11762e-05	1.42845e-05	2.34098e-06	1.53966e-06	2.34246e-06	9.27795e-06	2.75031e-06	6.94512e-06	1.73439e-06	7.92573e-06	8.68606e-06	1.01235e-05	5.43825e-06	7.39937e-06	0.000180892	0.0849868	0.000189359	0.0452918	0.256815
5	BXY_1533700.1	0.000240162	0.000236178	0.000231058	0.000190842	0.000266564	0.000233953	0.000191109	0.000179022	0.000167225	0.000237366	0.000205505	0.000193914	8.55677e-05	7.15555e-05	8.93302e-05	9.23932e-05	9.29784e-05	9.08898e-05	9.23344e-05	0.000102483	0.000134794	0.000108622	0.000112425	0.000108763	0.000187331	0.184554	0.000159224	0.0496444	0.114851
1	BXY_1267700.1	5.13317e-05	5.47132e-05	5.39257e-05	5.51984e-05	5.52542e-05	5.56781e-05	5.48904e-05	6.40019e-05	7.20702e-05	5.40377e-05	5.90481e-05	6.02573e-05	2.40907e-05	2.47682e-05	2.53943e-05	2.55133e-05	2.39959e-05	2.20911e-05	2.18101e-05	2.23802e-05	1.86472e-05	1.98268e-05	2.13091e-05	2.26573e-05	0.000187331	0.184554	0.0496444	0.000159224	0.114851
5	BXY_1384500.1	0.00108673	0.000992336	0.00107468	0.000903832	0.00133562	0.00112658	0.000607716	0.000572297	0.000671745	0.000792036	0.000509801	0.000656831	0.000447747	0.000353955	0.00033297	0.000336029	0.000411392	0.000416363	0.000277216	0.000224485	0.000423022	0.000399207	0.00036509	0.00029675	0.000189729	0.0849868	0.00105429	0.012763	0.283814
1	BXY_0749800.1	4.97319e-05	4.17434e-05	3.54097e-05	4.3322e-05	3.94686e-05	3.67765e-05	1.77852e-05	2.25288e-05	1.82391e-05	2.62084e-05	2.58066e-05	2.64847e-05	2.95632e-05	2.92087e-05	2.81351e-05	1.94505e-05	2.46229e-05	1.95486e-05	1.50448e-05	9.14014e-06	1.20815e-05	1.5138e-05	1.38063e-05	1.52872e-05	0.000189729	0.012763	0.0330083	0.0412604	0.0191445
3	BXY_1032900.1	5.55403e-05	5.54098e-05	3.0122e-05	6.88116e-05	6.68771e-05	4.15476e-05	6.8032e-05	0.00011679	0.000106645	9.79324e-05	8.1893e-05	9.89478e-05	1.12651e-05	2.3598e-05	2.7131e-05	2.0096e-05	2.89495e-05	2.90493e-05	1.37413e-05	2.10314e-05	1.94726e-05	1.90799e-05	2.09974e-05	2.28186e-05	0.000191548	0.0990742	0.0452918	0.000189359	0.231216
2	BXY_0303400.1	4.81774e-05	4.28106e-05	5.8534e-05	5.09731e-05	5.70189e-05	6.05015e-05	4.91579e-05	7.8108e-05	8.39809e-05	6.84513e-05	8.37903e-05	8.69728e-05	2.35108e-05	2.1552e-05	2.34935e-05	2.70019e-05	2.931e-05	1.81408e-05	3.11872e-05	2.62245e-05	2.60713e-05	3.57607e-05	3.73314e-05	2.7791e-05	0.000194617	0.151799	0.00374877	0.00432073	0.144244
4	BXY_1597800.1	0.000368529	0.000487837	0.000514385	0.000412452	0.000395234	0.000406672	0.000338704	0.000309857	0.000363216	0.000378798	0.000438317	0.000470859	0.000162533	0.000168898	0.00016237	0.000191542	0.00017542	0.00011247	0.00025392	0.000222747	0.000268331	0.0003329	0.000213822	0.000260334	0.000197108	0.218971	0.000159224	0.0593845	0.0785467
9	BXY_1435200.1	0.000330182	0.000347159	0.00032488	0.000335975	0.000308491	0.000299981	0.000235536	0.000247329	0.000239078	0.000330269	0.000367503	0.000310937	0.000156219	0.0001691	0.000170623	0.000183754	0.000178515	0.000180833	0.000226094	0.000222549	0.000211618	0.000218869	0.000210608	0.000193123	0.000197735	0.312103	0.000266548	0.0375326	0.0849868
11	BXY_1745600.1	0.000428238	0.000372953	0.000342041	0.000317482	0.000367621	0.000298508	0.000246343	0.000297239	0.000239676	0.000250396	0.000235517	0.000288479	0.000108742	0.000164537	0.000163971	0.000162804	0.000131008	0.00018744	0.000136664	0.000107618	0.000155511	0.00016003	0.000177687	0.000116479	0.000197735	0.0849868	0.000907758	0.0143059	0.312103
1	BXY_0403600.1	3.561e-05	3.03028e-05	2.68571e-05	3.12165e-05	3.09932e-05	3.00124e-05	1.74095e-05	2.48058e-05	1.71582e-05	2.31236e-05	1.9778e-05	1.82622e-05	4.13485e-06	1.98442e-06	6.78129e-06	3.841e-06	7.01537e-06	9.76664e-06	1.80944e-06	3.75824e-06	5.44455e-06	7.07368e-06	1.56712e-06	5.03234e-06	0.000197735	0.0849868	0.000907758	0.0143059	0.312103
1	BXY_1292800.1	1.77957e-05	1.39742e-05	1.39222e-05	1.62519e-05	1.60264e-05	1.42966e-05	2.00162e-05	1.64594e-05	2.09845e-05	2.08524e-05	2.35895e-05	2.00846e-05	6.26449e-05	6.54358e-05	5.18485e-05	4.2136e-05	5.49668e-05	7.17811e-05	4.74886e-05	5.23129e-05	4.2675e-05	3.21575e-05	6.09649e-05	6.19909e-05	0.000202184	0.0990742	0.000224841	0.0412604	0.256815
2	BXY_0582600.1	2.93019e-05	2.90776e-05	3.04846e-05	2.7473e-05	2.85729e-05	2.80513e-05	2.50874e-05	1.56701e-05	2.47069e-05	2.52732e-05	2.15807e-05	2.54032e-05	4.96249e-05	4.01394e-05	6.56892e-05	5.55524e-05	4.46332e-05	4.80037e-05	4.45239e-05	5.95138e-05	5.38213e-05	4.27122e-05	4.65378e-05	3.50003e-05	0.000204771	0.0849868	0.016011	0.000780367	0.341546
2	BXY_0599900.1	3.48379e-05	3.83166e-05	4.49371e-05	3.61946e-05	4.17449e-05	4.06571e-05	2.37172e-05	2.38954e-05	2.15196e-05	2.25471e-05	2.5411e-05	2.41975e-05	9.57134e-06	9.38627e-06	1.19139e-05	7.76072e-06	9.94184e-06	5.28164e-06	1.25165e-05	1.01608e-05	7.43318e-06	9.75784e-06	1.02084e-05	7.98011e-06	0.000204771	0.0849868	0.000315491	0.0340915	0.341546
7	BXY_0298100.1	0.00088577	0.000948164	0.000935732	0.000976495	0.000911001	0.00103763	0.000584798	0.000785184	0.000666514	0.000660603	0.000745223	0.000699868	0.000414067	0.000422962	0.000391445	0.000350112	0.00061944	0.000380385	0.000322914	0.000322284	0.000294586	0.000268241	0.000460235	0.000557324	0.000208714	0.0785467	0.00141547	0.012763	0.243834
13	BXY_1430300.1	0.000214009	0.000213149	0.000204066	0.000187072	0.000204912	0.000182538	0.000139581	0.000141413	0.000132635	0.000132545	0.000145798	0.000163741	0.000497535	0.000558675	0.000575644	0.000410272	0.000429962	0.000503437	0.000511174	0.000584512	0.000545131	0.000310965	0.000297972	0.000270337	0.000210713	0.0849868	0.0178923	0.0006698	0.371986
12	BXY_0709400.1	0.000374532	0.000335116	0.000314799	0.000310784	0.000291161	0.000313344	0.000302318	0.000273896	0.000246778	0.000321153	0.000338464	0.000318186	0.000441531	0.000465151	0.000459754	0.000471079	0.000462588	0.000404382	0.000561394	0.000569185	0.000487682	0.000565078	0.000518498	0.000487491	0.000210713	0.371986	0.0309201	0.000372828	0.0849868
6	BXY_0699000.1	0.000177287	0.000142955	0.000129283	0.000181421	0.000168461	0.000169482	0.000124138	9.36569e-05	6.11328e-05	0.000169142	0.000159243	0.000139391	0.000337325	0.000329839	0.000327536	0.00030863	0.000325266	0.000262557	0.000439088	0.000466732	0.000385796	0.000404325	0.000309396	0.000421551	0.000210713	0.163593	0.0452918	0.000189359	0.151799
6	BXY_0743700.1	9.9e-05	4.52834e-05	5.38092e-05	5.88124e-05	6.10231e-05	4.90794e-05	0.000114595	8.64262e-05	8.25605e-05	9.00913e-05	6.82078e-05	7.50433e-05	0.000124279	0.000120107	0.000174231	0.000146965	0.000234411	0.000214693	0.000195782	0.000213629	0.000228897	0.000243835	0.000269418	0.000243819	0.000212057	0.144244	0.00328861	0.00493292	0.173092
2	BXY_0702800.1	0.000154169	0.000160589	0.000156609	0.000154984	0.000140788	0.000155132	0.000135024	0.000166358	0.000148126	0.000164336	0.000180466	0.000169969	9.14541e-05	9.31736e-05	0.000100295	0.000113593	9.65243e-05	7.55414e-05	6.30903e-05	7.13847e-05	5.33225e-05	7.2316e-05	6.86408e-05	8.92827e-05	0.000212057	0.283814	0.0375326	0.000266548	0.0990742
1	BXY_0537100.1	4.63356e-05	5.78427e-05	5.22383e-05	3.38283e-05	4.23835e-05	4.13903e-05	2.10285e-05	3.13182e-05	2.96358e-05	4.46307e-05	4.13293e-05	3.76509e-05	6.74872e-06	1.05158e-05	3.01974e-06	1.44963e-05	1.16805e-05	6.90284e-06	6.79922e-06	4.24232e-06	3.47204e-06	6.17036e-06	2.93208e-06	2.88889e-06	0.000212057	0.173092	0.00493292	0.00328861	0.144244
3	BXY_0607900.1	0.000162789	0.000209755	0.000224332	0.000760448	0.000347494	0.000331046	0.000208617	7.48305e-05	6.02138e-05	0.000142698	0.000120249	0.000103392	3.29021e-05	4.9606e-05	3.98576e-05	5.07214e-05	5.03506e-05	4.16284e-05	5.02782e-05	3.32737e-05	4.93079e-05	2.16227e-05	9.99884e-06	4.22338e-05	0.000212057	0.0990742	0.00122256	0.0113693	0.283814
14	BXY_0968900.1	0.00525028	0.00546242	0.00532176	0.00545945	0.00525957	0.00560453	0.00404578	0.00501469	0.00504767	0.00480844	0.00529364	0.00486059	0.00285436	0.00293444	0.00279001	0.0025406	0.00271321	0.0023682	0.00287268	0.00284276	0.00279512	0.002802	0.00283124	0.003252	0.000212732	0.114851	0.000224841	0.0412604	0.231216
1	BXY_1615400.1	3.49324e-05	3.81313e-05	3.64625e-05	2.95041e-05	4.4227e-05	4.54101e-05	2.60359e-05	3.44556e-05	2.9234e-05	3.02377e-05	2.22049e-05	2.41605e-05	1.57941e-05	1.36181e-05	1.51381e-05	1.33819e-05	1.59111e-05	1.15208e-05	1.65719e-05	1.61907e-05	1.79208e-05	1.74171e-05	1.20792e-05	1.34734e-05	0.000212732	0.114851	0.000224841	0.0412604	0.231216
1	BXY_1229600.1	3.25659e-05	3.17868e-05	3.33074e-05	3.6095e-05	2.55661e-05	2.51422e-05	1.51344e-05	1.55141e-05	1.46486e-05	2.00344e-05	1.86299e-05	2.09319e-05	6.91297e-06	2.53141e-06	3.91446e-06	1.79482e-06	8.58385e-06	8.06576e-06	7.39238e-06	1.40302e-06	2.09275e-06	2.81965e-06	3.76609e-06	1.02086e-05	0.000215453	0.0849868	0.000573995	0.0199645	0.403248
3	BXY_0081000.1	1.99057e-05	1.95389e-05	2.12796e-05	2.47217e-05	2.48943e-05	2.21169e-05	4.36765e-05	3.01939e-05	4.17118e-05	2.60696e-05	3.15578e-05	2.61729e-05	0.00011693	0.000129309	0.000132977	0.000108068	4.50957e-05	7.59025e-05	0.000119131	0.000156211	0.00013035	0.000118039	5.26129e-05	5.95919e-05	0.000215453	0.0849868	0.000573995	0.0199645	0.403248
1	BXY_0734300.1	3.69884e-05	3.85036e-05	3.65812e-05	3.9323e-05	6.35721e-05	5.07771e-05	2.28271e-05	1.89393e-05	2.46187e-05	3.02079e-05	1.74797e-05	2.36779e-05	1.56718e-05	7.75122e-06	5.81477e-06	1.08796e-05	8.36045e-06	3.68648e-06	1.48754e-05	8.50336e-06	6.92109e-06	1.05449e-05	7.63792e-06	9.57193e-06	0.000215453	0.0849868	0.000439889	0.0280023	0.403248
2	BXY_0339900.1	0.000105328	0.000113581	0.000106182	0.000111337	0.000113073	0.000110798	0.00011458	0.000126605	0.000123813	0.000123121	0.000126878	0.000120069	7.64233e-05	6.8614e-05	7.49866e-05	8.25252e-05	8.97586e-05	6.26886e-05	0.000100314	8.84579e-05	7.38013e-05	7.63072e-05	7.53183e-05	6.79806e-05	0.000218904	0.0849868	0.0222431	0.000491121	0.435141
14	BXY_0378600.1	0.00251971	0.00149321	0.00125691	0.0017808	0.00195048	0.00170309	0.0030384	0.00344583	0.00336207	0.00269946	0.00345422	0.00279777	0.00487499	0.0052513	0.0061743	0.00553128	0.00442353	0.00441353	0.00488207	0.00662672	0.00511956	0.00552096	0.00507788	0.00439602	0.000221	0.0849868	0.00041955	0.0247447	0.467463
14	BXY_1748700.1	0.00334449	0.0034883	0.00345687	0.00318189	0.00318602	0.00314635	0.0024183	0.00284611	0.00266213	0.00295372	0.00287802	0.0031494	0.00194744	0.00199445	0.00206476	0.00201742	0.00221687	0.00202347	0.00201382	0.00208389	0.00178585	0.0015946	0.00197026	0.00205967	0.000221	0.0990742	0.00105429	0.012763	0.312103
9	BXY_1542200.1	0.00110724	0.00124561	0.00120954	0.00127025	0.00113149	0.00121121	0.00126806	0.00141227	0.00132243	0.00143209	0.00142275	0.00134767	0.000728448	0.00081716	0.000750957	0.00066954	0.000661279	0.00084911	0.000710855	0.000800116	0.00106942	0.000767968	0.000863595	0.000707824	0.000221	0.0990742	0.012763	0.00105429	0.312103
10	BXY_1372500.1	0.000564173	0.000367325	0.000436318	0.000403007	0.00049434	0.000446244	0.00084747	0.000708753	0.000825355	0.000496263	0.00049772	0.000523307	0.00153582	0.0015465	0.00140003	0.00117455	0.00121761	0.00128634	0.00140513	0.00147619	0.00114282	0.0010668	0.00105171	0.000937383	0.000221	0.132403	0.000224841	0.0412604	0.207108
9	BXY_0402700.1	8.77724e-05	7.65567e-05	4.74257e-05	8.32036e-05	6.36395e-05	5.71305e-05	6.08458e-05	5.07708e-05	6.01741e-05	8.74788e-05	8.54431e-05	7.95664e-05	0.000696053	0.000711837	0.000811149	0.000836351	0.00054092	0.000360627	0.00143301	0.00133323	0.0016412	0.001019	0.00106695	0.00110078	0.000221	0.467463	0.0247447	0.00041955	0.0849868
10	BXY_0387400.1	0.000510776	0.000480982	0.000490098	0.000428239	0.000439526	0.000449218	0.000835631	0.000906694	0.00087727	0.000699721	0.000724794	0.000761386	0.00215742	0.00224623	0.00199357	0.00176284	0.00164965	0.00130966	0.00205099	0.00221152	0.00181279	0.00162996	0.0016157	0.00183525	0.000221	0.0849868	0.000609468	0.0228646	0.467463
5	BXY_0734900.1	0.000646317	0.0007027	0.000704971	0.000566641	0.000635208	0.000632783	0.000204121	0.000373065	0.000313954	0.000375482	0.000502428	0.000576572	0.000164852	0.000114102	0.000155282	0.000139236	0.000156561	0.000126984	0.000108547	0.000105211	0.000203246	0.000182092	0.000181665	0.000201728	0.000221	0.0990742	0.000315491	0.0340915	0.312103
2	BXY_0784800.1	0.000247679	0.000225968	0.000202201	0.000306656	0.000236809	0.0002316	0.000196598	0.000156604	0.000111139	0.000186191	0.000207935	0.000148614	4.00276e-05	4.52988e-05	3.56824e-05	4.57005e-05	4.53593e-05	4.83542e-05	4.51768e-05	5.61655e-05	4.10719e-05	4.09741e-05	2.78723e-05	2.93805e-05	0.000221	0.0990742	0.00105429	0.012763	0.312103
4	BXY_0309900.1	7.74875e-05	5.9987e-05	4.10795e-05	5.89607e-05	7.71369e-05	7.02195e-05	6.51778e-05	6.41461e-05	7.14771e-05	8.63534e-05	7.71557e-05	6.22666e-05	8.91464e-05	8.77449e-05	0.000100827	0.00010383	0.00010892	0.000123843	0.000132553	0.000140348	0.000161829	0.000148787	0.000113017	0.000125895	0.000221	0.312103	0.012763	0.00105429	0.0990742
2	BXY_0692200.1	5.15012e-05	3.49136e-05	3.50516e-05	4.28411e-05	4.2002e-05	4.00081e-05	5.45119e-05	4.21878e-05	4.53882e-05	2.98422e-05	3.57659e-05	3.22349e-05	1.48627e-05	1.46944e-05	1.82294e-05	1.65727e-05	1.33745e-05	1.55798e-05	1.00498e-05	5.87109e-06	1.27341e-05	1.31577e-05	9.70914e-06	7.57733e-06	0.000221	0.467463	0.0247447	0.00041955	0.0849868
1	BXY_0455100.1	7.3385e-05	7.84405e-05	8.92991e-05	9.1827e-05	8.05934e-05	8.56666e-05	0.000120138	0.000120148	0.000119945	0.000104688	0.000130435	0.000111574	1.55012e-05	2.62394e-05	3.11972e-05	1.90805e-05	5.02545e-06	1.24911e-05	1.97502e-05	2.98733e-05	1.56415e-05	2.49755e-05	8.80121e-06	1.31413e-05	0.000221	0.0849868	0.0247447	0.00041955	0.467463
2	BXY_0705200.1	0.000237436	0.000241483	0.000244755	0.0002498	0.000230744	0.00018809	0.000268998	0.000304307	0.000261845	0.000295905	0.000328094	0.00028025	1.92407e-05	1.6981e-05	1.69847e-05	2.50116e-05	3.88827e-05	2.58009e-05	4.41635e-05	1.27504e-05	1.63283e-05	1.41007e-05	8.41429e-05	4.57032e-05	0.000221704	0.0849868	0.0206148	0.00071569	0.5
1	BXY_1374400.1	3.1917e-05	3.03463e-05	2.45359e-05	3.05794e-05	2.84711e-05	3.23532e-05	9.39211e-06	8.35764e-06	8.76475e-06	2.23578e-05	3.75031e-06	1.25753e-05	4.51893e-07	1.08209e-06	4.50386e-07	9.23916e-07	2.238e-07	1.5509e-06	8.81274e-07	7.55812e-07	1.4816e-07	8.39583e-07	1.95991e-06	7.23612e-07	0.000221704	0.0849868	0.000357845	0.0274863	0.5
7	BXY_0237600.1	0.00019869	0.000237775	0.000260432	0.000276622	0.000263336	0.000278468	0.000233284	0.000224241	0.000220897	0.000184015	0.000203172	0.000212568	0.000180109	0.000189738	0.000176431	0.000178324	0.000136169	0.000123972	0.000141862	0.000107717	0.000110383	0.000126245	9.58097e-05	0.000128501	0.000223827	0.135172	0.00426672	0.00493292	0.141867
9	BXY_1542000.1	0.000993263	0.00113705	0.00117702	0.00106883	0.000977975	0.0011173	0.000840994	0.000834491	0.000848317	0.000841295	0.000951823	0.00104363	0.000528016	0.000525447	0.000569731	0.000582181	0.000603191	0.000627649	0.000558821	0.000495782	0.000791689	0.000833711	0.000671152	0.000677421	0.000224539	0.114851	0.000266548	0.0375326	0.256815
7	BXY_0540800.1	7.41188e-05	7.0022e-05	8.15161e-05	6.07218e-05	8.05779e-05	5.56072e-05	3.8594e-05	0.000100093	0.000106048	7.39938e-05	9.31155e-05	8.13914e-05	0.000611323	0.000660577	0.000480794	0.000635487	0.000395386	0.00045596	0.00035937	0.000454316	0.000279667	0.000403332	0.000327646	0.000320775	0.000224539	0.256815	0.000266548	0.0375326	0.114851
3	BXY_0115700.1	0.000127269	0.000108766	0.000110194	0.000117103	0.000125771	0.000118812	6.46857e-05	9.24175e-05	7.4879e-05	0.000110958	9.30331e-05	0.000106261	6.37079e-05	5.53383e-05	5.47169e-05	5.48556e-05	6.02309e-05	5.12212e-05	4.72107e-05	6.18738e-05	5.60807e-05	4.12624e-05	5.32614e-05	4.48643e-05	0.000224539	0.114851	0.00163625	0.00898067	0.256815
5	BXY_0629100.1	2.58706e-05	1.81287e-05	2.19223e-05	2.032e-05	1.95522e-05	2.08478e-05	2.33272e-05	3.59771e-05	3.99851e-05	4.19284e-05	3.99428e-05	2.25842e-05	0.000152926	0.000143862	0.000141596	0.000158243	0.000156962	0.000150197	7.50466e-05	5.95873e-05	0.000157549	0.000116238	0.000148362	0.000151497	0.000224539	0.114851	0.000266548	0.0375326	0.256815
3	BXY_0847300.1	2.71033e-05	1.88155e-05	2.22925e-05	2.67504e-05	2.31183e-05	1.83617e-05	3.45991e-05	5.4511e-05	4.32379e-05	3.39963e-05	2.88068e-05	2.67503e-05	0.000109951	0.000124963	0.000122039	0.000121422	0.000106471	8.30918e-05	0.000106068	0.0001181	8.70474e-05	0.000113007	8.50947e-05	8.79579e-05	0.000224539	0.114851	0.000266548	0.0375326	0.256815
1	BXY_0118200.1	2.91754e-05	3.24903e-05	2.83743e-05	3.40836e-05	2.43787e-05	2.49059e-05	1.52796e-05	2.63132e-05	2.08545e-05	2.03168e-05	2.46033e-05	2.05356e-05	2.57685e-06	2.72867e-06	5.00954e-06	2.95805e-06	1.78845e-06	1.90422e-06	1.41266e-06	4.09862e-06	1.15582e-06	2.27133e-06	1.99635e-06	1.70917e-06	0.000234751	0.132403	0.00217629	0.00705073	0.231216
7	BXY_0279800.1	0.000398819	0.00029738	0.000224222	0.000301354	0.000311278	0.000290555	0.000139845	0.000144793	0.000109602	0.000391316	0.000417884	0.000299998	0.00119658	0.00121712	0.00111407	0.00115282	0.00106697	0.000915258	0.000853998	0.000736328	0.000677301	0.000735492	0.000851372	0.000976379	0.000235497	0.371986	0.000780367	0.016011	0.0990742
4	BXY_0727400.1	0.000248452	0.000248893	0.000255992	0.000214788	0.00023522	0.000235359	9.60645e-05	0.000119455	0.000122288	0.000203501	0.00016907	0.000167073	0.000144038	0.000110098	0.000105538	0.000101746	0.000127347	0.000138527	8.82627e-05	9.78935e-05	8.49695e-05	6.03656e-05	8.70909e-05	8.99985e-05	0.000238508	0.0340915	0.0214588	0.0178923	0.0330083
15	BXY_0959300.1	0.00242428	0.00222287	0.00192206	0.00305696	0.00293331	0.00269047	0.00251321	0.000897011	0.000804689	0.00261126	0.00271542	0.00192151	0.000591314	0.000510182	0.000780815	0.000493063	0.00106933	0.000551775	0.000388039	0.000453064	0.0004918	0.000457753	0.000390657	0.000310963	0.000239267	0.231216	0.0143059	0.00163625	0.0724916
6	BXY_0576700.1	0.000588663	0.00060251	0.000610863	0.000479562	0.00065261	0.000551561	0.00040341	0.000348783	0.000350031	0.000509053	0.000361837	0.000437496	0.000257045	0.000217483	0.000222405	0.000293739	0.000304134	0.00023922	0.000267448	0.000244818	0.000283092	0.000268677	0.000259318	0.000238326	0.000240792	0.0990742	0.000518192	0.0253222	0.403248
13	BXY_1387300.1	0.00269343	0.00256933	0.00260841	0.00214284	0.00316256	0.00249343	0.00157607	0.0015006	0.00157602	0.00218737	0.00147671	0.00206506	0.00113261	0.000887706	0.000970572	0.00119227	0.00128359	0.00128739	0.00107538	0.000799755	0.00125334	0.00142549	0.00131952	0.00108466	0.000244646	0.0990742	0.000609468	0.0228646	0.435141
4	BXY_1613100.1	0.000283416	0.000306891	0.000284211	0.00023848	0.000343377	0.000252486	0.000181607	0.000174906	0.000234497	0.000242219	0.000156479	0.000228559	0.000126065	0.000114906	0.000120597	0.000118268	9.75285e-05	0.00012591	0.000103102	0.000150956	0.000134426	0.000121059	0.000115156	0.000104153	0.000244646	0.0990742	0.000609468	0.0228646	0.435141
3	BXY_1036200.1	8.90664e-05	8.4885e-05	7.8722e-05	7.29969e-05	8.39656e-05	7.12921e-05	4.48915e-05	4.96071e-05	5.59346e-05	7.58359e-05	6.26123e-05	4.80763e-05	3.01022e-05	3.18896e-05	3.30522e-05	3.43954e-05	3.95419e-05	3.95438e-05	2.30594e-05	3.99194e-05	4.46276e-05	3.97962e-05	3.48475e-05	3.24141e-05	0.000245424	0.114851	0.000372828	0.0309201	0.312103
1	BXY_0195800.1	4.39196e-05	5.9354e-05	5.05536e-05	5.2081e-05	4.32943e-05	5.00519e-05	1.45721e-05	2.00135e-05	2.44632e-05	3.86053e-05	3.88766e-05	4.80455e-05	7.47974e-06	6.31989e-06	1.06806e-05	6.22494e-06	4.02318e-06	9.27376e-06	4.30777e-06	6.81207e-06	1.15833e-05	5.61434e-06	3.82434e-06	5.95777e-06	0.000245424	0.114851	0.00122256	0.0113693	0.312103
1	BXY_1111200.1	5.33801e-05	4.7863e-05	5.21509e-05	4.81022e-05	4.84567e-05	5.10398e-05	2.29881e-05	6.75789e-05	4.80928e-05	4.59044e-05	5.08726e-05	4.39674e-05	0.000144762	0.000138415	0.000121213	0.000165032	0.000145191	0.000102264	9.2462e-05	8.82608e-05	5.98526e-05	0.000116506	9.32919e-05	8.83283e-05	0.000246205	0.270146	0.00141547	0.012763	0.0918251
1	BXY_1577000.1	5.78884e-06	6.34209e-06	4.79964e-06	1.02489e-05	6.64897e-06	2.59585e-06	9.04326e-06	9.59833e-06	1.16763e-05	7.81134e-06	8.97861e-06	8.52409e-06	3.43788e-05	4.39222e-05	6.1033e-05	3.09338e-05	4.00374e-05	3.6348e-05	2.41078e-05	2.27272e-05	3.39498e-05	2.58435e-05	3.79873e-05	3.9334e-05	0.000246988	0.173092	0.000266548	0.0375326	0.184554
11	BXY_1077000.1	0.00268973	0.00223125	0.00232589	0.00196542	0.00273128	0.00217983	0.00164585	0.00149837	0.00163313	0.00225813	0.00149119	0.00173732	0.00112247	0.000932418	0.00085257	0.0010266	0.00103548	0.00123713	0.00082215	0.00109404	0.000945414	0.000989339	0.000949743	0.000812666	0.000247773	0.132403	0.00188852	0.00796349	0.256815
1	BXY_0068800.1	1.23396e-05	1.26191e-05	1.31371e-05	1.18168e-05	1.16967e-05	1.10952e-05	4.92414e-06	1.10679e-05	1.05334e-05	5.91551e-06	1.22692e-05	1.07699e-05	2.06799e-05	2.41392e-05	2.26433e-05	2.20523e-05	1.92011e-05	1.87811e-05	2.01194e-05	1.78664e-05	1.8591e-05	2.09659e-05	1.7232e-05	2.31936e-05	0.000247773	0.132403	0.00796349	0.00188852	0.256815
3	BXY_1420000.1	0.000198606	0.000201822	0.000211479	0.000185645	0.000191351	0.000198614	0.000152878	0.000161607	0.000159848	0.000174166	0.00017639	0.000173747	0.000133856	0.000130636	0.000129702	0.000142182	0.000149743	0.000129385	0.000130132	0.000141275	0.000129854	0.000155779	0.000117368	0.000125662	0.000252539	0.0785467	0.0006698	0.0222431	0.387526
5	BXY_1764700.1	8.23555e-05	6.8672e-05	7.21806e-05	7.02809e-05	7.61459e-05	6.50001e-05	8.00571e-05	5.73641e-05	5.95509e-05	9.91552e-05	0.000107907	8.26974e-05	0.000108611	0.000108926	0.000116968	0.000117254	0.000117967	0.000113695	0.000165575	0.000117098	0.000165113	0.000131605	0.000118207	0.000118198	0.000254148	0.341546	0.012763	0.00105429	0.114851
14	BXY_0916600.1	0.00150165	0.0017046	0.00190813	0.00154329	0.00200214	0.00178601	0.00108373	0.000719486	0.000789369	0.00160487	0.00143416	0.00158155	0.000498442	0.000449583	0.000408687	0.000422894	0.000507394	0.000566152	0.000403782	0.000365626	0.00042116	0.000459022	0.000461879	0.000434042	0.000257396	0.151799	0.002504	0.00623303	0.231216
1	BXY_1689200.1	2.22322e-05	2.54512e-05	2.59303e-05	2.95861e-05	2.53963e-05	1.6234e-05	3.64731e-05	3.62127e-05	5.00382e-05	5.53765e-05	6.80414e-05	6.28536e-05	5.83471e-06	1.12793e-05	1.35669e-05	1.42969e-05	1.34403e-05	6.2218e-06	1.30373e-05	1.96221e-05	1.25441e-05	4.87505e-06	1.19207e-05	4.35183e-06	0.000257396	0.0785467	0.0309201	0.000518192	0.419128
3	BXY_0240900.1	0.00012757	0.000124464	0.000116546	0.000102467	0.000160386	0.000126436	0.000123664	0.000126399	0.000132984	0.000158209	0.000110193	8.38039e-05	8.73824e-05	7.17572e-05	7.34522e-05	5.99663e-05	7.17253e-05	6.50887e-05	4.99524e-05	4.88389e-05	5.28699e-05	4.92351e-05	5.29254e-05	5.41734e-05	0.000257396	0.419128	0.0247447	0.000573995	0.0785467
2	BXY_0661600.1	8.06412e-05	7.61722e-05	7.38763e-05	9.16032e-05	6.63146e-05	6.95062e-05	5.70774e-05	6.72939e-05	6.5221e-05	7.30083e-05	8.05666e-05	7.31602e-05	1.6163e-06	1.19259e-06	2.44236e-06	2.78736e-06	3.77161e-06	1.79012e-06	6.5812e-06	5.47307e-06	7.00394e-06	2.58639e-06	2.72884e-06	5.10642e-06	0.000257396	0.231216	0.000315491	0.0340915	0.151799
1	BXY_0888700.1	1.05041e-05	7.12653e-06	9.0759e-06	9.99713e-06	1.11068e-05	1.06379e-05	8.6559e-06	6.84048e-06	6.95817e-06	1.05801e-05	9.83031e-06	9.25899e-06	1.3356e-05	1.20976e-05	1.28445e-05	1.23441e-05	1.73711e-05	1.29543e-05	2.19447e-05	1.62816e-05	1.71197e-05	1.48486e-05	1.6342e-05	2.02019e-05	0.000257396	0.231216	0.0340915	0.000315491	0.151799
1	BXY_0957900.1	1.74346e-05	1.38256e-05	1.50512e-05	1.51726e-05	1.16204e-05	1.66576e-05	0.000108851	7.06678e-05	7.72531e-05	2.37848e-05	2.85468e-05	3.09324e-05	2.11503e-06	6.3989e-06	4.52282e-06	2.59944e-06	4.71996e-06	5.23012e-06	3.68618e-06	4.01555e-06	4.0397e-06	1.31471e-05	8.06286e-06	3.20381e-06	0.000257396	0.0785467	0.0247447	0.000573995	0.419128
12	BXY_1032700.1	0.00119658	0.00138631	0.00140069	0.00120383	0.00130849	0.00116886	0.000918012	0.00104985	0.00113704	0.000961688	0.00115349	0.0012789	0.000340687	0.000452615	0.000301777	0.00036976	0.000335038	0.000460003	0.000323097	0.000388386	0.000349901	0.000306617	0.000310085	0.00033125	0.00025986	0.132403	0.00163625	0.00898067	0.283814
3	BXY_1586300.1	0.000152559	0.000174975	0.000163099	0.00018726	0.000158471	0.000156054	0.000126575	0.000160663	0.000130034	0.000129913	0.000122584	0.000125841	3.26727e-05	2.92242e-05	6.90838e-05	6.34502e-05	2.06968e-05	5.66484e-05	2.96252e-05	3.83349e-05	5.42129e-05	8.71656e-05	9.75126e-05	6.69525e-05	0.00025986	0.132403	0.000372828	0.0309201	0.283814
2	BXY_0380500.1	6.88802e-05	7.90693e-05	6.85894e-05	8.13554e-05	8.3376e-05	6.77337e-05	5.2522e-05	5.79622e-05	5.19868e-05	7.4935e-05	6.32728e-05	5.57238e-05	3.83554e-05	3.46598e-05	3.41496e-05	3.83174e-05	3.39738e-05	4.52247e-05	3.44523e-05	3.70861e-05	4.62287e-05	2.94504e-05	3.18483e-05	3.34496e-05	0.00025986	0.132403	0.00163625	0.00898067	0.283814
1	BXY_0686200.1	2.59204e-05	2.98884e-05	4.08632e-05	2.9582e-05	2.56209e-05	3.298e-05	2.05976e-05	2.05733e-05	2.71968e-05	1.42546e-05	1.73247e-05	1.91647e-05	1.43823e-06	2.73386e-06	1.50228e-06	4.07815e-06	4.56323e-06	1.99521e-06	9.09348e-07	1.80692e-06	2.02163e-06	2.28766e-06	2.34294e-06	2.67799e-06	0.000261515	0.114851	0.000907758	0.0143059	0.371986
12	BXY_0303300.1	0.0033865	0.00184798	0.00162729	0.00209587	0.00233854	0.00218611	0.00441395	0.00467209	0.00373161	0.00303028	0.002738	0.0022419	0.0072453	0.00745192	0.00694015	0.00538722	0.00628544	0.00527859	0.00527215	0.00458903	0.00427288	0.00441735	0.00455026	0.00541948	0.000265699	0.106746	9.37615e-05	0.0957092	0.0981833
12	BXY_1524000.1	0.00138296	0.00143937	0.00137724	0.00140822	0.00126768	0.00138221	0.00133073	0.00156149	0.00148953	0.00130814	0.00148069	0.00131339	0.00104049	0.00121083	0.0011587	0.00112514	0.0011335	0.00124905	0.00102938	0.00106584	0.000872893	0.000907084	0.00110542	0.000906214	0.000267391	0.403248	0.0228646	0.000609468	0.114851
1	BXY_0366500.1	9.989e-06	1.06716e-05	1.00719e-05	1.279e-05	1.44625e-05	1.27525e-05	6.83249e-06	9.64903e-06	7.57177e-06	1.02719e-05	8.83841e-06	7.53177e-06	2.12316e-06	1.78755e-06	3.53002e-06	3.04149e-06	3.70101e-06	4.80884e-06	3.03536e-06	2.18642e-06	5.95204e-06	2.04101e-06	3.85637e-06	3.7042e-06	0.000267391	0.114851	0.000609468	0.0228646	0.403248
6	BXY_0967700.1	0.000191374	0.00016292	0.000170052	0.000122946	0.00014922	0.000129823	0.000101702	0.000100364	8.65613e-05	0.00015406	0.000117813	0.000116364	5.65245e-05	5.5874e-05	4.54245e-05	6.69557e-05	5.21707e-05	4.94048e-05	6.44143e-05	6.27333e-05	4.80394e-05	4.93219e-05	3.67346e-05	3.66086e-05	0.000270808	0.132403	0.00141547	0.0101123	0.312103
3	BXY_0846500.1	0.000119221	0.00013282	0.00013099	0.000100438	0.000118156	0.000106745	7.88591e-05	9.65302e-05	9.80496e-05	0.000107573	8.79332e-05	0.000104373	1.76073e-05	2.2129e-05	1.60372e-05	3.24362e-05	1.61613e-05	3.55752e-05	3.16307e-05	3.33885e-05	1.43647e-05	1.22774e-05	1.7797e-05	1.47992e-05	0.000270808	0.132403	0.00141547	0.0101123	0.312103
2	BXY_0646500.1	7.66038e-06	2.63825e-05	2.35883e-05	1.05858e-05	6.19385e-06	6.57987e-06	2.86517e-05	2.667e-05	1.54266e-05	7.17608e-06	7.18195e-06	2.23756e-05	6.61244e-05	6.87234e-05	6.9844e-05	9.12481e-05	7.21208e-05	0.000125383	4.32455e-05	5.30516e-05	5.04051e-05	6.98335e-05	6.76759e-05	5.41475e-05	0.000270808	0.312103	0.000439889	0.0280023	0.132403
3	BXY_0771200.1	0.000390856	0.0003293	0.000304001	0.000326203	0.000318354	0.000288999	0.000181785	0.000211704	0.00020326	0.000312679	0.000217259	0.000208242	0.000178115	0.000162685	0.000149955	0.000136659	0.000142049	0.000148325	0.000152797	0.000178827	0.000178461	0.000126203	0.000132054	0.00013459	0.000271669	0.114851	0.0006698	0.0178923	0.435141
4	BXY_1436700.1	8.46387e-05	6.05266e-05	4.17309e-05	6.27161e-05	7.7588e-05	7.61228e-05	0.000138581	0.000151037	0.000128523	8.66227e-05	7.77468e-05	6.46096e-05	0.000203429	0.000211604	0.000221169	0.000178007	0.000225186	0.000204087	0.000228579	0.000215055	0.000186881	0.000232033	0.000205298	0.000232435	0.000271669	0.151799	0.00217629	0.00705073	0.256815
5	BXY_0678800.1	5.65411e-05	6.99964e-05	7.25514e-05	8.21838e-05	7.92048e-05	8.72321e-05	0.000151741	0.000161764	0.00018529	0.000149174	0.00017371	0.000159013	8.77701e-05	8.42928e-05	0.000129754	0.000141854	0.000108388	7.26781e-05	0.000155202	0.000161052	0.000224514	0.000231421	0.000171613	0.000184077	0.000271669	0.00217629	0.151799	0.256815	0.00705073
2	BXY_0541500.1	4.12827e-05	5.33484e-05	3.57417e-05	5.02287e-05	4.28883e-05	3.79899e-05	2.98987e-05	3.04779e-05	2.71699e-05	3.91514e-05	3.26552e-05	1.98347e-05	1.69613e-05	1.4272e-05	1.19494e-05	1.20391e-05	1.3736e-05	1.90864e-05	1.15094e-05	1.81852e-05	1.48731e-05	1.48366e-05	1.67008e-05	1.0504e-05	0.000274268	0.114851	0.000573995	0.0199645	0.467463
4	BXY_0208200.1	1.50858e-05	1.45256e-05	1.68931e-05	1.35338e-05	2.40069e-05	1.43689e-05	7.64861e-05	9.9029e-05	0.000108429	5.78469e-05	7.47067e-05	8.64965e-05	3.41111e-05	3.56378e-05	1.1068e-05	2.40766e-05	1.7259e-05	3.15488e-05	2.98015e-05	3.29514e-05	3.73381e-05	4.64152e-05	4.27912e-05	3.90511e-05	0.000276015	0.000112041	0.135172	0.0706248	0.106746
13	BXY_0334900.1	0.000746721	0.000894276	0.00073592	0.000806293	0.000655449	0.000696498	0.000758348	0.000873959	0.00070915	0.000824179	0.000925017	0.000821986	0.00173774	0.00188668	0.00160956	0.00202922	0.00139506	0.00132746	0.00143649	0.00132011	0.00110753	0.00166295	0.00121368	0.00124899	0.000280429	0.231216	0.000372828	0.0309201	0.173092
1	BXY_1548600.1	0.000172115	0.000177309	0.000183222	0.000180663	0.000166369	0.000158654	0.000111939	0.00017562	0.000130125	0.00012146	0.000141962	0.000123348	7.44389e-05	8.11688e-05	6.9551e-05	5.79395e-05	5.16853e-05	3.48499e-05	7.07896e-05	6.09573e-05	5.70719e-05	5.37079e-05	3.67016e-05	5.05937e-05	0.000280429	0.132403	0.00122256	0.0113693	0.341546
4	BXY_1133300.1	0.00056373	0.000590259	0.000639081	0.000486799	0.000597045	0.000557872	0.000306668	0.000377253	0.000490314	0.00046417	0.000374207	0.000373097	0.000295727	0.000243603	0.000254373	0.000252566	0.000290312	0.000314985	0.000239678	0.00024603	0.000302776	0.000299579	0.000294643	0.00021274	0.000283112	0.0918251	0.000780367	0.0199645	0.387526
2	BXY_1507900.1	0.000473656	0.000483853	0.000431776	0.000438543	0.000447244	0.000394466	0.000299475	0.000312175	0.000307914	0.000370864	0.000445292	0.000399732	0.000174268	0.000199942	0.000134292	0.000234529	9.44533e-05	0.000216815	0.000230128	0.000293416	0.000183372	0.000237088	0.000234351	6.42765e-05	0.000284914	0.151799	0.000439889	0.0280023	0.283814
9	BXY_0373300.1	0.000151489	0.000126325	0.000198704	5.12888e-05	0.000126506	5.8961e-05	4.17943e-05	4.2221e-05	0.000124405	4.72218e-05	0.000132323	4.58037e-05	0.00096656	0.00100635	0.00103052	0.000722701	0.00119211	0.0007831	0.000696736	0.00065302	0.000591139	0.00044621	0.000968704	0.00110795	0.00028582	0.196312	0.00426672	0.00377865	0.207108
7	BXY_1551900.1	9.97307e-05	4.39986e-05	5.21751e-05	6.6344e-05	4.44948e-05	4.8663e-05	0.000644063	0.00022311	0.000225748	0.000134609	0.000117123	0.000115133	0.000757444	0.000567394	0.000863415	0.000607304	0.000991071	0.00110863	0.000810106	0.000699183	0.000977055	0.000813183	0.000978731	0.00122618	0.00028582	0.0724916	0.000907758	0.0222431	0.341546
4	BXY_0179400.1	0.000369735	0.00033867	0.000366043	0.00033951	0.00031049	0.000251679	0.000128538	0.000156955	0.000139814	0.000188785	0.000323785	0.000391733	3.56462e-05	6.86904e-05	6.02716e-05	4.10234e-05	5.24542e-05	3.67782e-05	0.000115705	3.05879e-05	8.65966e-05	9.37192e-05	0.00011134	9.89207e-05	0.00028582	0.207108	0.000372828	0.0309201	0.196312
7	BXY_0781800.1	0.000730276	0.000665439	0.000673833	0.000594846	0.000802137	0.000665657	0.000497014	0.000506203	0.000665088	0.000771764	0.000486107	0.000628778	0.000468742	0.000421806	0.000402987	0.000435452	0.000448272	0.000481361	0.000318969	0.000415837	0.000419245	0.000452508	0.000410452	0.000245646	0.00028764	0.184554	0.00328861	0.00493292	0.221465
2	BXY_0830200.1	5.7638e-05	7.21014e-05	6.41651e-05	6.89456e-05	6.40374e-05	6.34123e-05	6.57256e-05	8.14943e-05	8.28546e-05	5.79635e-05	7.3933e-05	7.49639e-05	1.44329e-05	2.13005e-05	1.79489e-05	2.20721e-05	1.54384e-05	1.57224e-05	2.24365e-05	3.02652e-05	2.13401e-05	4.22639e-05	2.52868e-05	9.26571e-06	0.00028764	0.184554	0.00493292	0.00328861	0.221465
2	BXY_0828900.1	0.000444291	0.000583889	0.000624621	0.000566786	0.000572504	0.000671728	0.000617706	0.000576591	0.000668438	0.000688168	0.00076107	0.000660782	0.000251097	0.000287508	0.000253885	0.000215085	0.000185624	0.0001203	0.000204319	0.000159318	0.000182079	0.000180129	0.000163453	0.000148133	0.00028764	0.184554	0.0309201	0.000372828	0.221465
14	BXY_0176400.1	0.00105852	0.000995323	0.000986243	0.00103269	0.000852588	0.000977261	0.000600762	0.000883507	0.000780743	0.000843776	0.000927926	0.000903855	0.00154667	0.00165073	0.00191362	0.00149681	0.00142484	0.00127431	0.0014772	0.00170262	0.00150664	0.00121324	0.00143448	0.00142587	0.000288554	0.132403	0.012763	0.00105429	0.371986
2	BXY_0715900.1	0.000113049	0.000131803	0.000131292	0.00012407	0.000140085	0.000162153	0.000115423	0.000102243	8.77399e-05	8.53928e-05	9.12251e-05	0.000103856	5.47069e-05	5.72664e-05	7.7973e-05	7.74305e-05	7.91422e-05	4.35581e-05	5.28048e-05	1.97776e-05	7.01224e-05	8.5348e-05	7.07591e-05	8.58277e-05	0.00029224	0.0918251	0.00071569	0.0253222	0.451262
15	BXY_1523100.1	0.000604401	0.000400733	0.000395605	0.000518393	0.000509909	0.000418639	0.000671864	0.000778784	0.000655425	0.000658376	0.000712233	0.000624624	0.00125789	0.00118265	0.00119259	0.000964299	0.000990239	0.000967665	0.00133845	0.00153179	0.0010383	0.000777467	0.000747586	0.000897585	0.0002941	0.0724916	0.000439889	0.0412604	0.371986
2	BXY_0719400.1	1.23085e-05	9.7115e-06	8.93265e-06	8.33762e-06	9.8493e-06	1.50986e-05	2.49745e-05	1.96018e-05	3.03914e-05	1.29348e-05	2.19402e-05	1.55661e-05	5.2054e-05	5.2194e-05	4.22094e-05	2.58471e-05	7.64167e-05	0.000112202	4.4002e-05	4.29452e-05	3.79488e-05	6.51374e-05	8.88821e-05	7.38561e-05	0.0002941	0.0918251	0.000491121	0.0274863	0.483718
8	BXY_1557500.1	0.000422518	0.000371365	0.000344981	0.000305131	0.000396954	0.000327756	0.000175549	0.000175877	0.000174343	0.000370326	0.000261613	0.00026252	0.000168072	0.000131555	0.000136681	0.00013169	0.000166673	0.000153175	0.000150578	0.000142755	0.000150319	0.000149489	0.000152748	0.00011724	0.000295034	0.132403	0.000907758	0.0143059	0.403248
2	BXY_0952500.1	5.16244e-05	6.41709e-05	6.44982e-05	6.54816e-05	6.12405e-05	6.77727e-05	4.1885e-05	5.74391e-05	5.50254e-05	4.17738e-05	4.74998e-05	5.17124e-05	2.87941e-05	2.90983e-05	2.79698e-05	2.72732e-05	3.11239e-05	2.10152e-05	2.97974e-05	2.53574e-05	2.7233e-05	2.13866e-05	2.52968e-05	3.60621e-05	0.000295034	0.132403	0.000907758	0.0143059	0.403248
11	BXY_0062400.1	0.000685763	0.000697824	0.000686794	0.000710713	0.00060564	0.000617447	0.000526751	0.000534856	0.000514753	0.000650077	0.000739073	0.000648151	0.000280894	0.000291023	0.000356425	0.000308742	0.000264996	0.000308038	0.000339359	0.000419874	0.000336932	0.000352469	0.0003297	0.000338121	0.000295972	0.256815	0.000439889	0.0280023	0.173092
4	BXY_1699900.1	0.000332985	0.000323364	0.000324603	0.000319491	0.000353744	0.000290345	0.000247132	0.000219275	0.000248739	0.00033293	0.000270665	0.000316601	0.000142419	0.000115379	0.00012876	0.000176323	0.00018217	0.000175951	0.000132032	0.000208949	0.000190038	0.000151596	0.000213711	0.000170701	0.000295972	0.173092	0.000439889	0.0280023	0.256815
1	BXY_1054200.1	5.29582e-05	4.43133e-05	4.06164e-05	2.33747e-05	2.71484e-05	2.77452e-05	1.5556e-05	2.70097e-05	2.6741e-05	1.90684e-05	2.06489e-05	2.92213e-05	9.85005e-05	0.000116602	0.000125507	0.000128452	0.000108745	0.00012401	0.000104408	0.000118251	8.76275e-05	0.000124094	0.000103952	9.89835e-05	0.000295972	0.173092	0.00623303	0.002504	0.256815
3	BXY_1243300.1	0.000219225	0.000289079	0.000288837	0.000310691	0.000354302	0.000397518	0.000240309	9.16788e-05	0.000106101	0.000271198	0.000246872	0.000221475	2.10064e-05	5.09117e-05	1.39232e-05	1.23362e-05	1.93089e-05	2.23973e-05	6.44267e-05	4.30995e-05	3.93432e-05	9.42767e-06	1.87847e-05	5.70158e-05	0.000296912	0.151799	0.000518192	0.0253222	0.312103
2	BXY_1427300.1	6.02361e-05	3.2083e-05	3.17015e-05	3.84286e-05	4.88552e-05	4.86195e-05	0.000121111	0.000108499	7.79528e-05	8.14015e-05	6.36071e-05	5.09937e-05	0.000118432	0.000135744	0.000169615	0.000119567	0.000121268	0.000178073	0.000179446	0.000162118	0.000141418	0.000131588	0.00014374	0.000134214	0.000297856	0.0849868	0.00141547	0.016011	0.283814
2	BXY_1353900.1	2.61684e-05	2.55467e-05	1.37972e-05	2.1182e-05	2.0713e-05	2.32132e-05	2.74338e-05	4.95203e-05	2.54021e-05	4.46308e-05	3.24201e-05	3.03165e-05	0.000113947	0.000117143	5.63215e-05	9.23998e-05	0.000224593	0.000130996	8.76689e-05	8.28676e-05	4.58224e-05	7.14212e-05	0.000196685	0.00013804	0.000297856	0.106746	0.000439889	0.0340915	0.326689
3	BXY_0823300.1	0.00017375	0.00016785	0.000161564	0.000195111	0.000174845	0.000165815	4.55817e-05	5.16323e-05	4.27573e-05	6.14587e-05	6.59462e-05	6.93689e-05	6.0713e-05	5.60446e-05	5.52602e-05	4.88263e-05	7.23663e-05	6.03682e-05	3.1511e-05	3.36262e-05	2.26467e-05	3.22219e-05	4.70229e-05	4.1648e-05	0.000300704	0.0268384	0.0253222	0.0300261	0.0274863
1	BXY_0190500.1	2.25118e-05	2.01489e-05	1.99457e-05	1.9118e-05	1.96236e-05	1.71977e-05	1.30459e-05	1.37647e-05	1.00623e-05	8.75242e-06	1.60011e-05	1.06031e-05	1.43755e-05	1.47116e-05	1.69799e-05	1.60416e-05	1.70124e-05	1.64588e-05	1.15502e-05	1.40595e-05	1.21594e-05	1.34277e-05	2.18824e-06	9.86868e-06	0.000300704	0.0006698	0.0724916	0.403248	0.0274863
12	BXY_1564300.1	0.00252008	0.00239772	0.00239581	0.00215209	0.0019211	0.00213013	0.00203601	0.00282644	0.00232745	0.00164895	0.00222594	0.00276721	0.000695067	0.00092943	0.000886266	0.00104411	0.00113225	0.000751676	0.00110738	0.000935408	0.00150115	0.00125406	0.00116303	0.00139574	0.000302618	0.467463	0.0006698	0.0178923	0.132403
1	BXY_0526300.1	8.36253e-06	8.97509e-06	1.06899e-05	1.06674e-05	9.7821e-06	9.66127e-06	8.04253e-06	7.02589e-06	1.14481e-05	8.87982e-06	1.11443e-05	1.08733e-05	4.68899e-06	9.74544e-07	1.11269e-06	3.70665e-06	3.96294e-06	1.62914e-07	4.44385e-06	5.34313e-06	4.19319e-06	5.42966e-06	4.72077e-06	3.96978e-06	0.000302618	0.467463	0.0006698	0.0178923	0.132403
1	BXY_1057000.1	9.34893e-05	0.000101208	0.000107395	6.4989e-05	0.000110919	9.37507e-05	7.23113e-05	5.45207e-05	6.27943e-05	9.11564e-05	6.26803e-05	7.77889e-05	3.67088e-05	2.64345e-05	3.38181e-05	3.1075e-06	5.24767e-05	4.41534e-05	3.11932e-05	4.37335e-05	2.18801e-06	4.68269e-05	4.54037e-05	3.50723e-05	0.000302618	0.132403	0.000982242	0.0166823	0.467463
3	BXY_1601900.1	0.000122551	0.000150613	0.000139994	0.000169038	0.000142424	0.000149293	0.000125167	0.000109092	0.000109581	0.000133771	0.000151631	0.000126833	8.93483e-05	7.75711e-05	9.34799e-05	8.9725e-05	8.62751e-05	8.10193e-05	0.000109067	0.000121595	0.000120342	0.000105454	9.14023e-05	0.000107822	0.00030358	0.163593	0.000159224	0.0785467	0.0906145
12	BXY_1727700.1	0.000320358	0.000293923	0.00025689	0.000286769	0.000263972	0.000267801	0.000156734	0.000216676	0.000189467	0.000296623	0.000259805	0.000233011	0.000751574	0.000811354	0.000586058	0.000626044	0.000999426	0.000909331	0.000552551	0.000696493	0.000394543	0.000614466	0.000812037	0.000633913	0.00030358	0.196312	0.00484876	0.00329947	0.231216
3	BXY_0873400.1	0.000177447	0.000189172	0.00020503	0.000104584	0.00016621	0.000244131	0.000102951	9.79636e-05	7.93487e-05	0.000172913	0.000103505	0.000122717	5.4337e-05	3.45824e-05	5.40976e-05	5.75466e-05	7.0332e-05	7.82745e-05	4.02192e-05	6.13422e-05	6.82921e-05	5.97757e-05	6.07413e-05	3.60966e-05	0.00030358	0.132403	0.000573995	0.0199645	0.5
1	BXY_0473900.1	1.58345e-05	1.87568e-05	1.6285e-05	1.88272e-05	1.75931e-05	2.07984e-05	7.33301e-06	1.33497e-05	1.20433e-05	9.62765e-06	7.76336e-06	1.32466e-05	5.3785e-06	4.4362e-06	1.47747e-06	4.30246e-06	6.19062e-06	5.41683e-06	3.08815e-06	3.33033e-06	6.02287e-06	5.91579e-06	3.58436e-06	8.93644e-06	0.000305512	0.0724916	0.000609468	0.0340915	0.435141
2	BXY_0851800.1	0.000109026	0.000108381	0.000126641	0.00012193	0.000137331	0.000108998	7.91121e-05	5.65325e-05	0.000102399	0.000105982	7.6086e-05	9.11806e-05	5.52871e-05	5.61391e-05	4.91598e-05	6.04727e-05	4.751e-05	3.96091e-05	2.31326e-05	4.36164e-05	6.28319e-05	5.17559e-05	5.44724e-05	5.37558e-05	0.000305512	0.0724916	0.000573995	0.0304862	0.435141
3	BXY_0355900.1	3.25347e-05	1.83536e-05	2.31844e-05	2.33551e-05	2.0316e-05	2.23425e-05	3.08038e-05	3.45273e-05	3.70049e-05	2.789e-05	1.67232e-05	3.26688e-05	8.47804e-05	9.65355e-05	8.60281e-05	7.2524e-05	6.11848e-05	7.11523e-05	6.0808e-05	7.38219e-05	5.03286e-05	8.50165e-05	5.19481e-05	4.90317e-05	0.000307456	0.207108	0.000439889	0.0280023	0.221465
3	BXY_0880900.1	0.00117307	0.00124315	0.00137151	0.000896625	0.00147501	0.00136447	0.000854503	0.000662554	0.00100238	0.00119439	0.000774323	0.00106372	0.000516619	0.000426809	0.00047884	0.000469841	0.000475993	0.000594984	0.000312362	0.000331479	0.000499332	0.000518709	0.000487782	0.000310128	0.000307456	0.151799	0.00141547	0.0101123	0.341546
1	BXY_0326600.1	0.00010256	8.53917e-05	8.26598e-05	9.18795e-05	9.16708e-05	7.77716e-05	5.85149e-05	6.07568e-05	6.08071e-05	8.06945e-05	6.13911e-05	6.48113e-05	5.5316e-05	5.52654e-05	5.09913e-05	4.84284e-05	5.34122e-05	5.67713e-05	4.45753e-05	4.30813e-05	6.10559e-05	4.95094e-05	4.46275e-05	4.74893e-05	0.000307456	0.0785467	0.00217629	0.0143059	0.218971
1	BXY_0897800.1	2.34959e-05	2.03592e-05	1.91333e-05	2.64268e-05	2.45577e-05	2.71228e-05	2.0831e-05	1.73948e-05	1.71577e-05	2.26542e-05	1.76862e-05	1.54008e-05	9.55706e-05	8.97154e-05	9.19397e-05	6.68641e-05	2.8641e-05	4.57177e-05	0.000126087	0.000135769	0.000100531	7.31281e-05	3.04097e-05	3.5011e-05	0.000307456	0.151799	0.0228646	0.000609468	0.341546
2	BXY_0818600.1	2.13633e-05	3.43101e-05	2.47631e-05	4.68007e-05	2.65657e-05	3.31887e-05	3.08843e-05	3.67552e-05	4.928e-05	4.32045e-05	4.17294e-05	4.3406e-05	7.83715e-05	6.86873e-05	6.28517e-05	6.48062e-05	7.4636e-05	5.57327e-05	9.53758e-05	5.92607e-05	8.18153e-05	8.39334e-05	6.73522e-05	8.55653e-05	0.000307456	0.221465	0.00432073	0.00374877	0.207108
12	BXY_0492500.1	0.000270247	0.000280403	0.000261709	0.000241434	0.000232181	0.000227532	8.97636e-05	0.000170072	0.000188338	0.000161497	0.000168383	0.000202799	6.86165e-05	5.83145e-05	4.74743e-05	4.75707e-05	7.933e-05	0.00012919	7.9126e-05	5.40388e-05	5.77172e-05	6.75182e-05	9.32716e-05	6.28159e-05	0.000308433	0.0724916	0.00071569	0.0309201	0.467463
2	BXY_0391500.1	8.52199e-05	8.59738e-05	8.75199e-05	8.17878e-05	7.75468e-05	7.97564e-05	4.2018e-05	7.45923e-05	4.87828e-05	5.15439e-05	7.07962e-05	7.05554e-05	2.40678e-05	2.57023e-05	4.29404e-05	4.09224e-05	3.6317e-05	3.06158e-05	2.23101e-05	2.39797e-05	4.3731e-05	3.53567e-05	3.73176e-05	4.02674e-05	0.000308433	0.0724916	0.000491121	0.033763	0.467463
7	BXY_0975900.1	0.00110391	0.000884406	0.000966127	0.00153784	0.00110762	0.00120142	0.00147684	0.00156425	0.00130586	0.0012008	0.00160609	0.00129688	0.00243609	0.00294227	0.00275814	0.00249696	0.0017607	0.00175456	0.00253735	0.00173093	0.00271923	0.00240692	0.00167901	0.00175664	0.000310396	0.173092	0.000518192	0.0253222	0.283814
3	BXY_0339800.1	0.000197445	0.000292849	0.000274617	0.000205821	0.000329387	0.000266315	0.000204088	0.000179818	0.00020952	0.000264381	0.000184453	0.00019148	0.000164789	0.000122746	0.000136803	0.000135711	0.000146805	0.000120712	0.000108186	8.11535e-05	0.000150851	0.000139235	0.000128885	0.000115481	0.000310396	0.173092	0.00217629	0.00705073	0.283814
13	BXY_1511800.1	0.000533264	0.000516952	0.000467136	0.000503401	0.00061889	0.00054451	0.000610261	0.00039521	0.000399032	0.000709601	0.000628051	0.000584635	0.000863291	0.000908979	0.000879355	0.000926046	0.000953428	0.00108553	0.00103298	0.00112033	0.00118332	0.00108926	0.00107453	0.000950208	0.00031636	0.371986	0.0113693	0.00122256	0.151799
1	BXY_0854100.1	2.4137e-05	2.54056e-05	2.25978e-05	2.7112e-05	2.76232e-05	2.36959e-05	3.641e-05	2.80794e-05	3.19808e-05	3.06924e-05	2.57629e-05	2.84601e-05	1.54569e-05	1.39145e-05	1.61101e-05	1.43156e-05	1.22053e-05	1.298e-05	1.74454e-05	2.39213e-05	2.08402e-05	1.56181e-05	1.33815e-05	1.16748e-05	0.000317365	0.0990742	0.012763	0.00188852	0.256815
11	BXY_0131400.1	0.00144608	0.00101741	0.000981474	0.0012577	0.00153978	0.00132781	0.000804782	0.00038983	0.000548856	0.00150843	0.00127856	0.00113154	0.00187627	0.00165592	0.00160319	0.0015432	0.00245806	0.00277235	0.00293976	0.00317822	0.00267844	0.001959	0.00233557	0.00252128	0.000320398	0.256815	0.0253222	0.000518192	0.196312
2	BXY_0649600.1	3.3004e-05	4.06566e-05	3.95404e-05	3.68475e-05	2.24356e-05	3.68362e-05	5.95226e-05	4.56584e-05	5.02942e-05	3.81278e-05	4.08843e-05	3.59443e-05	1.15017e-05	9.75237e-06	1.93507e-05	1.40879e-05	7.05415e-06	4.9288e-06	1.33196e-05	2.90876e-06	1.6697e-05	6.85698e-06	4.4961e-06	4.56194e-06	0.000320398	0.196312	0.0253222	0.000518192	0.256815
3	BXY_0829400.1	0.000129117	0.000124531	0.000132601	0.000119696	0.000140537	0.000117292	9.19455e-05	7.99977e-05	9.51312e-05	0.000102196	8.26089e-05	0.000119643	2.36441e-05	3.00822e-05	3.32187e-05	6.00244e-05	5.46559e-05	8.61123e-05	3.53952e-05	6.02039e-05	5.06271e-05	6.00382e-05	5.92874e-05	5.88668e-05	0.000321416	0.0849868	0.000439889	0.0412604	0.341546
1	BXY_0042900.1	5.18509e-05	6.34e-05	5.01937e-05	4.00584e-05	5.18321e-05	4.36275e-05	9.84137e-05	7.49192e-05	8.45914e-05	5.88398e-05	5.92626e-05	6.57815e-05	2.76711e-05	2.97145e-05	1.93285e-05	4.06491e-05	3.60347e-06	7.90243e-06	1.93133e-05	2.89315e-05	1.97497e-05	2.78097e-05	1.2383e-05	3.71607e-06	0.000321416	0.106746	0.0253222	0.00071569	0.419128
14	BXY_0861100.1	0.00122904	0.000990352	0.0010172	0.000882695	0.00118301	0.000894475	0.000626503	0.000610362	0.00066935	0.000984087	0.00060147	0.000685725	0.000635469	0.000533114	0.000473633	0.00049355	0.000533512	0.000600135	0.00043271	0.000567902	0.000523608	0.000479068	0.000498822	0.000387335	0.000323461	0.0918251	0.00287659	0.0113693	0.195634
9	BXY_1706900.1	0.000483041	0.000458869	0.000474954	0.00047803	0.000440977	0.000447954	0.000294983	0.00042836	0.000414575	0.000435209	0.000481025	0.000469554	0.000274173	0.000249777	0.000312255	0.000292885	0.000338114	0.000268458	0.000153044	0.000216599	0.000216113	0.000259148	0.00025709	0.000273394	0.000324489	0.184554	0.00705073	0.00377865	0.132403
14	BXY_0312700.1	0.00286361	0.00306027	0.0029179	0.00330369	0.00308701	0.00283508	0.00330937	0.0029801	0.00332055	0.00298316	0.0034287	0.00319083	0.00191454	0.0022046	0.00216933	0.00193191	0.00145839	0.00169566	0.00217158	0.00265271	0.00272838	0.00256533	0.0017189	0.00182658	0.000326553	0.221465	0.00426672	0.00377865	0.231216
9	BXY_1753200.1	0.00093188	0.000804573	0.000787891	0.000737267	0.000830282	0.000712294	0.000540651	0.000598856	0.000670798	0.000939657	0.000709721	0.000730345	0.00052448	0.000516177	0.000383626	0.000393123	0.000418358	0.000443558	0.000370829	0.000337161	0.000438264	0.000468468	0.00041291	0.000298642	0.000326553	0.221465	0.00377865	0.00426672	0.231216
1	BXY_1569500.1	1.56649e-05	1.5175e-05	1.66125e-05	1.62859e-05	1.47056e-05	1.53502e-05	2.3311e-05	2.11281e-05	2.82496e-05	2.33997e-05	2.0539e-05	1.98518e-05	7.14708e-06	9.06818e-06	2.14861e-06	1.21102e-05	9.27382e-06	1.18007e-05	1.19618e-05	1.57426e-05	9.31025e-06	1.29638e-05	8.18783e-06	7.18603e-06	0.00032759	0.0768528	0.0199645	0.00188852	0.231216
1	BXY_1342400.1	1.44003e-05	1.11715e-05	1.04096e-05	9.00179e-06	1.35037e-05	1.11095e-05	5.658e-06	6.84923e-06	5.57055e-06	1.23449e-05	8.40557e-06	9.71159e-06	3.89771e-06	2.17738e-06	4.08826e-06	3.97935e-06	5.62604e-06	4.74644e-06	3.93501e-06	3.52203e-06	2.94882e-06	9.41122e-07	4.265e-06	3.75106e-06	0.00032759	0.162206	0.00329947	0.00623303	0.218971
12	BXY_0925000.1	0.00068901	0.000632861	0.000607197	0.000694077	0.000605315	0.000587188	0.000476555	0.000645641	0.000495496	0.000460374	0.000517165	0.000560968	0.000404238	0.000302602	0.000423424	0.000339352	0.000258365	0.000208232	0.000386541	0.000321935	0.000443562	0.000263211	0.000253296	0.000206678	0.000328631	0.151799	0.000907758	0.0143059	0.435141
1	BXY_0784700.1	2.2144e-05	2.26341e-05	2.39452e-05	3.00866e-05	2.32654e-05	2.53672e-05	1.69736e-05	1.74091e-05	1.84176e-05	2.49901e-05	2.43371e-05	1.6002e-05	9.5584e-06	9.98616e-06	8.08159e-06	1.00829e-05	1.30833e-05	1.28535e-05	9.88256e-06	6.55495e-06	7.79613e-06	6.24403e-06	9.68863e-06	1.10295e-05	0.000328631	0.24853	0.00493292	0.00328861	0.207108
2	BXY_0296500.1	0.000692941	0.000785607	0.000763022	0.000557358	0.000803479	0.000812026	0.000463093	0.000625691	0.000628631	0.00050615	0.000458304	0.000573359	0.000481478	0.000471949	0.000481646	0.0004251	0.000184783	0.000438488	0.000280032	0.000303341	0.000314155	0.00026781	0.000129752	9.86102e-05	0.000329674	0.106234	0.00934955	0.00796349	0.0990742
4	BXY_0926200.1	0.000223397	0.000232912	0.000238682	0.000187534	0.000282155	0.000193696	0.000132343	0.000118331	0.000162299	0.000216376	0.000153202	0.000203523	8.76542e-05	8.32137e-05	9.69354e-05	0.000101479	7.61885e-05	0.000117428	7.32517e-05	9.79678e-05	0.00011289	0.000110801	0.000104645	7.28942e-05	0.000331772	0.151799	0.00114799	0.0149733	0.467463
7	BXY_0407400.1	0.000288319	0.000274206	0.000240238	0.000339613	0.000378272	0.000340159	0.000673374	0.0005775	0.000461637	0.000465132	0.000509247	0.000253588	0.000140524	0.00015425	0.000157462	0.000110852	0.000148131	0.000118988	0.000141432	0.000133737	0.000134409	0.000123061	9.45483e-05	0.000150246	0.000334943	0.173092	0.0206148	0.00071569	0.341546
8	BXY_0221900.1	0.000326359	0.000288222	0.000275679	0.000257464	0.000294633	0.000240974	0.00013503	0.000162846	0.000193632	0.000287732	0.000222865	0.000232876	9.34344e-05	8.26993e-05	9.07083e-05	0.000104871	0.000145825	0.000121748	0.000114301	0.000154675	0.000119317	0.000117224	0.000152149	0.000132973	0.000336006	0.106746	0.000224841	0.0706248	0.173873
4	BXY_1770300.1	0.000146157	0.000201351	0.000213805	0.000175872	0.000163595	0.000192145	8.4481e-05	0.000120042	0.000142123	0.000130486	0.000167007	0.000149891	4.43792e-05	3.54342e-05	5.38453e-05	2.99105e-05	3.4691e-05	6.5639e-05	5.2365e-05	4.28102e-05	8.99e-05	4.98849e-05	3.16059e-05	5.13235e-05	0.000340295	0.1234	0.000609468	0.0280023	0.356652
8	BXY_0235100.1	0.000452953	0.000509298	0.000477793	0.000433968	0.000413518	0.000443789	0.00051775	0.000491636	0.000466008	0.000447315	0.000554004	0.000486085	0.000726951	0.000756089	0.000722062	0.000756288	0.000700661	0.000650523	0.000855748	0.000824351	0.000824483	0.000740117	0.000628415	0.000755081	0.000344637	0.221465	0.00329947	0.00484876	0.256815
2	BXY_0595300.1	4.61858e-05	5.66925e-05	5.46096e-05	5.47885e-05	5.43692e-05	5.47474e-05	4.96015e-05	4.43306e-05	4.47779e-05	5.35715e-05	5.29226e-05	5.45513e-05	3.55728e-05	3.86476e-05	3.84663e-05	4.01102e-05	3.21265e-05	3.86996e-05	3.74667e-05	4.40391e-05	4.15665e-05	4.18937e-05	1.16177e-05	3.75963e-05	0.000344637	0.173092	0.000839101	0.0185585	0.371986
3	BXY_0269000.1	0.000137116	0.000120574	0.000123985	0.000105824	0.000136082	0.000102928	6.92826e-05	5.75737e-05	7.05407e-05	0.000125553	8.74216e-05	9.67558e-05	5.59101e-05	4.61169e-05	4.48889e-05	4.39433e-05	4.43092e-05	5.03571e-05	6.59772e-05	5.65943e-05	5.18715e-05	6.02084e-05	5.88512e-05	4.22299e-05	0.000344637	0.1234	0.000224841	0.0706248	0.153717
1	BXY_0024800.1	4.92036e-05	5.39131e-05	6.16167e-05	4.28207e-05	4.64088e-05	5.4079e-05	4.11312e-05	5.44804e-05	4.59131e-05	4.21551e-05	4.14018e-05	4.53057e-05	2.55035e-05	2.707e-05	3.12085e-05	2.9962e-05	3.31912e-05	2.49525e-05	3.37775e-05	2.98382e-05	3.11761e-05	3.879e-05	2.73952e-05	3.07332e-05	0.000344637	0.221465	0.000609468	0.0228646	0.256815
1	BXY_0417900.1	3.82051e-05	3.10488e-05	2.72826e-05	4.69847e-05	3.72959e-05	3.68176e-05	2.08097e-05	1.20361e-05	1.02528e-05	1.09242e-05	1.36987e-05	1.17959e-05	1.00712e-05	5.59951e-06	9.23404e-06	4.39159e-06	5.95154e-06	1.53637e-05	4.18217e-06	8.43055e-06	3.62653e-06	9.30289e-06	4.20248e-06	7.3805e-06	0.000346829	0.0706248	0.002504	0.0199645	0.195634
10	BXY_1765100.1	0.00369245	0.00298749	0.00293534	0.00267809	0.00342903	0.00256727	0.00224677	0.00233409	0.0024929	0.00421843	0.00259354	0.00283362	0.00190976	0.00141837	0.00149332	0.00177567	0.00180658	0.00196693	0.00126554	0.00179788	0.00171271	0.00145747	0.00166439	0.00132474	0.000349035	0.231216	0.00374877	0.00432073	0.24853
3	BXY_0842200.1	0.000133693	0.000135457	0.000140519	9.58672e-05	0.000114208	0.000108024	4.22037e-05	6.18528e-05	4.73013e-05	7.31392e-05	7.32909e-05	8.3299e-05	5.02542e-05	5.14438e-05	6.38477e-05	5.67051e-05	5.98466e-05	6.44748e-05	3.81971e-05	5.06474e-05	3.29709e-05	3.28173e-05	2.39603e-05	4.13515e-05	0.000349035	0.0253222	0.0240165	0.0304862	0.0362334
3	BXY_0094800.1	4.69589e-05	4.41772e-05	4.39565e-05	5.15263e-05	3.97117e-05	3.90344e-05	2.19256e-05	3.59743e-05	3.89496e-05	4.28901e-05	4.60763e-05	4.06799e-05	6.51982e-05	5.75126e-05	6.36936e-05	6.89917e-05	6.98213e-05	5.81996e-05	8.46597e-05	8.42207e-05	6.02403e-05	7.96375e-05	5.80254e-05	7.23715e-05	0.000349035	0.24853	0.0228646	0.000609468	0.231216
1	BXY_1006300.1	2.57752e-05	2.28628e-05	2.38811e-05	2.51223e-05	2.842e-05	2.89134e-05	3.33742e-05	3.18735e-05	2.83788e-05	3.9535e-05	1.81617e-05	2.21346e-05	1.94377e-05	1.52629e-05	1.58161e-05	9.1114e-06	7.20327e-06	1.24548e-05	9.78712e-06	2.76694e-06	2.2077e-06	8.01289e-06	5.50366e-06	6.74368e-06	0.000349035	0.387526	0.0253222	0.00071569	0.1234
14	BXY_1767700.1	0.000691209	0.000386101	0.000353718	0.000505037	0.000397668	0.000399983	0.000933629	0.000308218	0.000324651	0.000824181	0.000879677	0.000880213	0.00631331	0.0053239	0.00627751	0.00470362	0.00894981	0.00686323	0.0152423	0.0162946	0.0106507	0.00399029	0.0130751	0.012263	0.000350143	0.312103	0.00705073	0.00217629	0.196312
1	BXY_1569000.1	8.79254e-05	8.93362e-05	9.11816e-05	8.20991e-05	7.49443e-05	8.14165e-05	6.96432e-05	9.2525e-05	7.98532e-05	8.94973e-05	9.7258e-05	9.2014e-05	2.80366e-05	2.39815e-05	2.44568e-05	2.90031e-05	4.67037e-05	3.85853e-05	3.98549e-05	3.23571e-05	3.07607e-05	4.21672e-05	5.40083e-05	5.2359e-05	0.000350143	0.312103	0.00217629	0.00705073	0.196312
14	BXY_1386500.1	0.000753402	0.000780655	0.000708384	0.00075875	0.00091969	0.000971455	0.000419807	0.000750047	0.000696628	0.000629158	0.000695175	0.000915416	0.00446635	0.00485613	0.00196482	0.00407598	0.0071174	0.00656465	0.00309567	0.00347265	0.00126234	0.00298934	0.00870003	0.0073305	0.00035237	0.173092	0.0113693	0.00122256	0.403248
7	BXY_0778600.1	0.000209513	0.000191442	0.00018141	0.000158343	0.000198489	0.000153636	0.000102731	0.000174078	0.000182118	0.000213288	0.000170349	0.000172201	6.31816e-05	5.88308e-05	4.91811e-05	6.63864e-05	6.75938e-05	7.12794e-05	6.47631e-05	9.49752e-05	7.75381e-05	6.89432e-05	8.52403e-05	6.77549e-05	0.00035237	0.403248	0.000982242	0.0166823	0.173092
11	BXY_0871600.1	0.000948446	0.00124881	0.00124936	0.00115037	0.00144924	0.00130201	0.000809138	0.000711218	0.000803916	0.00132997	0.00083741	0.00102155	0.000683613	0.000675886	0.000533799	0.000504585	0.00067977	0.000801927	0.000525082	0.000447327	0.000551524	0.000599405	0.000633728	0.000632011	0.000355737	0.18446	0.00377865	0.00550173	0.218971
3	BXY_1650900.1	0.000128895	0.000155225	0.000133483	0.000135482	0.000133364	0.00013429	4.85746e-05	5.51341e-05	3.41481e-05	9.25375e-05	9.07593e-05	9.34917e-05	2.3819e-05	1.43972e-05	1.45918e-05	1.69654e-05	1.98611e-05	4.89061e-05	1.66666e-05	1.522e-05	3.49467e-05	1.16051e-05	1.91527e-05	2.03715e-05	0.000355737	0.0668081	0.0006698	0.033763	0.419128
10	BXY_0519200.1	0.000491678	0.000498199	0.000496828	0.000431665	0.000460394	0.000435602	0.00031853	0.000422373	0.000358683	0.000369875	0.000466305	0.000470575	0.000274265	0.000281908	0.000340375	0.000281482	0.000219763	0.000211532	0.00020717	0.000205907	0.000307761	0.000256038	0.000251735	0.000196069	0.000355737	0.18446	0.00377865	0.00550173	0.218971
12	BXY_1141200.1	0.000787681	0.000833789	0.000831287	0.000737862	0.000765194	0.00071982	0.00052294	0.000663768	0.000614087	0.000699657	0.000736351	0.00080534	0.000366208	0.000300018	0.000343867	0.000339506	0.000483696	0.000473454	0.000333154	0.000398521	0.000334032	0.000371973	0.000450527	0.000483359	0.000361419	0.173092	0.0013396	0.0134192	0.467463
4	BXY_1535700.1	7.19772e-05	7.11983e-05	3.8414e-05	7.61571e-05	6.09075e-05	2.68633e-05	2.62346e-05	5.09881e-05	3.36423e-05	6.43772e-05	5.37521e-05	6.13884e-05	0.000737272	0.000839026	0.000672728	0.000800057	0.000573895	0.000564957	0.000616448	0.000531071	0.000594491	0.000726901	0.000494308	0.000564951	0.000361419	0.283814	0.00287659	0.00550173	0.221465
9	BXY_0900700.1	0.000319585	0.000401771	0.000367247	0.00032499	0.000255751	0.000244726	0.000235385	0.000292053	0.00034732	0.000277761	0.00034413	0.000376301	0.000156128	0.000114009	0.000195566	0.000163003	0.000115385	0.000129425	0.000108233	0.000132204	0.000118619	9.37393e-05	7.69957e-05	8.48809e-05	0.000361419	0.467463	0.0143059	0.000907758	0.173092
1	BXY_0891100.1	3.05279e-05	3.15437e-05	3.96737e-05	2.23684e-05	3.84902e-05	3.88497e-05	1.9575e-05	2.04596e-05	2.4634e-05	3.71449e-05	2.0268e-05	2.73171e-05	4.12464e-06	1.08262e-06	4.5129e-06	6.83282e-06	9.82301e-06	1.74157e-05	5.92831e-06	3.40656e-06	9.64944e-06	6.67247e-06	1.38395e-05	6.49721e-06	0.000361419	0.173092	0.0013396	0.0134192	0.467463
2	BXY_0466200.1	5.7436e-05	7.6662e-05	7.79935e-05	6.15916e-05	7.7294e-05	6.97812e-05	5.29884e-05	6.12412e-05	4.69887e-05	8.29463e-05	5.14587e-05	3.75219e-05	3.09752e-05	2.90725e-05	2.20421e-05	2.93422e-05	3.04296e-05	3.49102e-05	1.80905e-05	3.65103e-05	3.12524e-05	3.20067e-05	3.69157e-05	2.97453e-05	0.000361419	0.221465	0.00071569	0.0206148	0.283814
1	BXY_1651500.1	2.27731e-05	1.98757e-05	2.0524e-05	2.09636e-05	2.07388e-05	1.7444e-05	2.02763e-05	2.12802e-05	2.19364e-05	2.30497e-05	2.21114e-05	2.00151e-05	1.11349e-05	1.48016e-05	1.30081e-05	6.68722e-06	8.38763e-06	1.45029e-05	1.42716e-05	3.97566e-06	1.20573e-05	6.27036e-06	3.92109e-06	2.45879e-06	0.000361419	0.283814	0.0206148	0.00071569	0.221465
1	BXY_0050500.1	1.60573e-06	1.10276e-06	4.65326e-06	7.57277e-06	2.2327e-06	1.07607e-06	1.43208e-06	1.86864e-06	6.89379e-06	1.48208e-05	1.58978e-05	1.86727e-06	5.11106e-05	4.42781e-05	4.86888e-05	2.77172e-05	6.93399e-05	3.723e-05	8.49611e-05	4.13753e-05	5.4592e-05	5.1729e-05	5.68989e-05	7.36609e-05	0.000361419	0.283814	0.00550173	0.00287659	0.221465
15	BXY_0912300.1	0.00219747	0.00261104	0.00252786	0.00203094	0.00189261	0.0021111	0.00153069	0.00115094	0.00129308	0.00204246	0.00203685	0.00207182	0.00477923	0.0050547	0.00616482	0.00521634	0.00368328	0.00559795	0.00448452	0.00496569	0.00722197	0.00524884	0.00303652	0.00343764	0.000362567	0.196312	0.00796349	0.00188852	0.341546
14	BXY_0134900.1	0.000837567	0.000878608	0.000828715	0.00103885	0.00102527	0.00102971	0.000777412	0.000725789	0.000735429	0.000937497	0.000894202	0.00075394	0.00135843	0.0012797	0.00124618	0.00123532	0.00150746	0.00142055	0.00144355	0.00156373	0.00115673	0.00106788	0.0012754	0.00114284	0.000362567	0.196312	0.00796349	0.00188852	0.341546
4	BXY_1548700.1	0.000110823	0.000103996	9.83349e-05	9.77703e-05	8.649e-05	6.87571e-05	0.000160546	0.000204865	0.000111136	0.000137309	0.000181112	0.00017445	3.11067e-05	3.76306e-05	3.57699e-05	9.52197e-05	3.59773e-05	3.02691e-05	5.00584e-05	3.34008e-05	5.70517e-05	4.14199e-05	9.54671e-05	3.18399e-05	0.000362567	0.0614823	0.0247447	0.00141547	0.283814
3	BXY_0713400.1	0.000288246	0.000333249	0.000317709	0.00033884	0.000319572	0.000343046	0.000408332	0.000406079	0.000432178	0.000354067	0.000362695	0.000326444	0.000167716	0.000218497	0.000213231	0.000197295	0.000106542	0.000127078	0.000185741	0.000185766	0.00028068	0.000291816	0.000104882	0.000103386	0.000362567	0.1234	0.0222431	0.0006698	0.483718
1	BXY_1710200.1	0.000117381	8.84667e-05	8.52551e-05	7.09234e-05	0.000112021	8.09934e-05	6.33973e-05	6.04742e-05	6.70909e-05	0.000109956	7.76283e-05	7.59746e-05	4.43029e-05	3.30986e-05	3.73331e-05	5.11037e-05	5.05425e-05	4.87962e-05	3.58456e-05	4.82362e-05	3.42638e-05	4.19931e-05	4.88551e-05	4.07757e-05	0.000362567	0.196312	0.00188852	0.00796349	0.341546
4	BXY_0831000.1	1.25717e-05	2.72581e-05	2.53598e-05	2.68177e-05	2.59433e-05	2.05951e-05	2.43868e-05	3.16719e-05	2.62622e-05	2.65551e-05	2.62557e-05	2.79541e-05	7.97597e-05	8.51436e-05	6.74467e-05	0.000110255	7.45196e-05	6.73731e-05	9.62498e-05	0.000113567	7.1185e-05	0.000106051	0.000103973	9.89931e-05	0.000368358	0.256815	0.00426672	0.00377865	0.24853
2	BXY_0882600.1	0.000123457	0.000145283	0.000165241	0.000142289	0.000147444	0.000156007	0.000108249	0.000104722	0.000110559	0.000120533	0.000144968	0.000167376	9.56842e-05	0.000102497	8.0509e-05	9.94658e-05	8.14984e-05	8.65617e-05	7.34583e-05	3.21582e-05	8.44815e-05	9.12545e-05	8.73269e-05	8.4057e-05	0.000368358	0.24853	0.00377865	0.00426672	0.256815
2	BXY_0147600.1	8.63436e-06	7.91894e-06	1.04374e-05	1.18582e-05	1.13992e-05	4.58852e-06	1.46893e-05	1.68155e-05	1.551e-05	5.40255e-06	6.95889e-06	1.33085e-05	4.68788e-05	5.15736e-05	4.1985e-05	4.3165e-05	3.65438e-05	3.43129e-05	3.11614e-05	4.43107e-05	2.97623e-05	2.58973e-05	3.8854e-05	4.05385e-05	0.000368358	0.256815	0.00071569	0.0206148	0.24853
9	BXY_1026800.1	0.000200921	0.000133284	0.000123458	0.00014061	0.000137976	0.000151477	0.000274846	0.000147965	0.000162534	0.000159686	0.000180943	0.000162	0.000405581	0.00041512	0.000396425	0.00037229	0.000329478	0.000336322	0.000437561	0.000421393	0.000414564	0.000381803	0.000312791	0.000348171	0.000373056	0.196312	0.00163625	0.00898067	0.371986
7	BXY_0963100.1	0.000360545	0.00036889	0.000353301	0.000407887	0.000316945	0.000336194	0.000283414	0.000365556	0.000309558	0.000299093	0.000352137	0.00031421	0.000745993	0.000850857	0.00061391	0.000678492	0.000473145	0.000452193	0.000648496	0.000784526	0.000615515	0.000650629	0.000439694	0.000427019	0.000373056	0.196312	0.00898067	0.00163625	0.371986
5	BXY_1519900.1	0.000176859	0.00016563	0.000158838	0.000157918	0.000176599	0.000161107	0.000141343	0.000139849	0.000147291	0.0001802	0.000156479	0.000148408	7.97945e-05	8.63375e-05	8.98523e-05	8.77352e-05	6.43373e-05	0.000107046	4.94132e-05	0.000107775	9.53602e-05	7.94459e-05	8.03661e-05	3.63044e-05	0.000373056	0.196312	0.00163625	0.00898067	0.371986
14	BXY_0963700.1	7.21058e-05	5.45259e-05	4.26523e-05	4.28054e-05	5.30266e-05	4.43419e-05	0.000127924	4.73513e-05	4.89915e-05	6.25853e-05	9.11836e-05	7.22284e-05	0.00132673	0.00158982	0.00131525	0.00137385	0.000376015	0.000741432	0.00138178	0.00164189	0.00155757	0.00160421	0.000491406	0.000503544	0.00037662	0.221465	0.002504	0.00623303	0.312103
1	BXY_1129700.1	5.02636e-05	4.83803e-05	4.68598e-05	5.93689e-05	4.71937e-05	4.80508e-05	4.36892e-05	0.000102837	0.000110041	4.17855e-05	4.25396e-05	4.15815e-05	8.39181e-06	8.55875e-07	1.66951e-05	1.96954e-05	2.10421e-05	1.16095e-05	3.84793e-06	1.70371e-05	3.32322e-05	2.20647e-05	2.21492e-05	2.76937e-05	0.00037662	0.312103	0.000839101	0.0185585	0.221465
11	BXY_1521100.1	0.00083472	0.000712501	0.000830577	0.000838328	0.000852048	0.000826908	0.000958183	0.000977109	0.00109595	0.000949634	0.000981323	0.00066951	0.001434	0.00150939	0.00120661	0.00134599	0.00151805	0.00141513	0.00146127	0.00175734	0.00113218	0.00110166	0.00132292	0.0015065	0.000381423	0.196312	0.00114799	0.0149733	0.403248
2	BXY_0503400.1	0.000461473	0.000516024	0.000455528	0.000368227	0.000463018	0.00040767	0.000287789	0.00041139	0.00049693	0.000713225	0.000642602	0.000539377	0.000171435	0.000171358	0.000177891	0.000234653	0.000190885	0.000147706	0.000182775	0.000222453	0.000216052	0.000285482	0.000292084	0.000221208	0.000381423	0.297805	0.00217629	0.00898067	0.162206
12	BXY_0522500.1	0.00305132	0.00309063	0.00303661	0.00268029	0.00324401	0.00323024	0.00151992	0.00238315	0.00269965	0.0035098	0.00216767	0.00305543	0.00126247	0.00112754	0.00102894	0.00134155	0.000928332	0.00100861	0.00146854	0.001928	0.00165398	0.0018885	0.00138423	0.00107054	0.000383848	0.218971	0.000315491	0.0593845	0.106746
11	BXY_0811000.1	0.000221596	0.000117379	0.000203616	0.000211212	0.000228911	0.000182128	0.000449932	0.000373611	0.000392008	0.000217695	0.000190276	0.000179065	0.00155914	0.00154059	0.00145275	0.00121637	0.00120434	0.00112247	0.00126346	0.00118004	0.00138887	0.00102073	0.00109792	0.00116057	0.000386288	0.283814	0.000839101	0.0185585	0.24853
3	BXY_0360100.1	1.52307e-05	3.93143e-05	4.86822e-05	3.26499e-05	2.88291e-05	3.71618e-05	4.3249e-05	2.92658e-05	3.6622e-05	4.79326e-05	4.28093e-05	4.13511e-05	8.23042e-05	6.25616e-05	7.98869e-05	5.28922e-05	7.21333e-05	8.52741e-05	9.07459e-05	9.49401e-05	7.91523e-05	8.65535e-05	8.21165e-05	7.28922e-05	0.000386288	0.283814	0.00484876	0.00329947	0.24853
3	BXY_0718300.1	0.000111397	0.000123702	0.000106522	0.000113055	9.44038e-05	9.33109e-05	5.30575e-05	8.61345e-05	7.90797e-05	8.75594e-05	0.000106968	0.000118644	1.64103e-05	3.42189e-05	2.64079e-05	2.88034e-05	2.27092e-05	4.254e-05	2.17914e-05	2.83405e-05	2.55745e-05	2.6266e-05	2.00155e-05	2.56716e-05	0.000386288	0.24853	0.00329947	0.00484876	0.283814
2	BXY_1714500.1	2.38831e-05	2.29428e-05	2.30314e-05	1.42865e-05	2.38615e-05	1.48555e-05	2.02831e-05	1.98003e-05	2.42681e-05	1.28945e-05	1.47366e-05	1.22169e-05	6.23417e-05	6.12368e-05	5.76784e-05	5.42126e-05	6.76686e-05	5.51887e-05	7.37576e-05	7.48526e-05	5.70695e-05	5.76835e-05	6.75455e-05	7.03764e-05	0.000386288	0.283814	0.0185585	0.000839101	0.24853
1	BXY_0546700.1	2.33356e-05	5.75642e-06	6.43391e-06	1.38774e-05	1.99997e-05	2.33723e-05	5.70645e-06	2.07731e-05	3.10168e-06	3.068e-06	1.32608e-05	1.05287e-05	0.000818895	0.000788863	0.000727148	0.000542482	0.000507421	0.000383448	0.000685125	0.000748454	0.000565827	0.000377018	0.000324198	0.000433222	0.000386288	0.24853	0.00484876	0.00329947	0.283814
4	BXY_1239800.1	0.000230527	0.000235854	0.000235873	0.000284679	0.00021184	0.000221196	0.000241281	0.000223771	0.000231823	0.000202892	0.000237804	0.000236699	0.000177212	0.000198447	0.000177134	0.000161906	0.000138137	0.000174152	0.0001687	0.000151213	0.000142246	0.000128028	0.000144506	0.000149264	0.000387514	0.435141	0.0134192	0.0013396	0.196312
5	BXY_0691200.1	2.92435e-05	2.65056e-05	3.22615e-05	3.45599e-05	2.27908e-05	3.06495e-05	3.72232e-05	3.35714e-05	2.63311e-05	2.2212e-05	2.97265e-05	2.54105e-05	0.000109565	0.000110553	0.000118608	0.000110845	0.000117856	9.01125e-05	8.9274e-05	0.000115081	8.84835e-05	9.54095e-05	8.36517e-05	0.000102934	0.000387514	0.435141	0.00122256	0.0113693	0.196312
9	BXY_0260100.1	0.000278556	0.000197382	0.000215962	0.000208272	0.000231977	0.000227067	0.000221592	0.000273061	0.00020602	0.000239383	0.000231916	0.000239072	0.000489079	0.0005282	0.00038624	0.000434228	0.00047861	0.000408349	0.000386723	0.000553488	0.000348705	0.000357739	0.000344973	0.000346598	0.000389977	0.341546	0.000982242	0.0166823	0.221465
2	BXY_0652100.1	5.21429e-05	6.55308e-05	7.10647e-05	5.40562e-05	6.13754e-05	6.73673e-05	3.73953e-05	4.45228e-05	4.2009e-05	5.78796e-05	5.73332e-05	6.22622e-05	1.81931e-05	6.66772e-06	2.01804e-05	2.11303e-05	1.98946e-05	1.88636e-05	4.48176e-06	1.51419e-05	1.55848e-05	2.09925e-05	1.56123e-05	2.0377e-05	0.000389977	0.221465	0.00217629	0.00705073	0.341546
3	BXY_0922600.1	7.29171e-05	0.000106473	0.000105045	8.89337e-05	9.27215e-05	7.91536e-05	0.000132891	0.000105171	0.000152967	0.000121359	5.66097e-05	5.9705e-05	1.76932e-05	2.05636e-05	9.49752e-06	2.14243e-05	1.17036e-05	1.04057e-05	2.91202e-05	2.60853e-05	9.95414e-06	2.26606e-05	4.80285e-05	1.89235e-05	0.000389977	0.341546	0.00217629	0.00705073	0.221465
1	BXY_1711500.1	6.49031e-06	3.97646e-06	3.2591e-06	3.29798e-06	6.31825e-06	4.56372e-06	1.11282e-05	8.10961e-06	6.40476e-06	1.03607e-06	2.05009e-06	7.25712e-06	1.99794e-05	1.8454e-05	2.15573e-05	2.5503e-05	1.93762e-05	2.17052e-05	1.86354e-05	1.42474e-05	1.31407e-05	4.32178e-05	1.15981e-05	1.24881e-05	0.000389977	0.341546	0.000982242	0.0166823	0.221465
15	BXY_1718500.1	0.000963848	0.000771449	0.000785333	0.00101571	0.000877981	0.000929544	0.00131108	0.00111675	0.00110238	0.000829865	0.00094996	0.000882049	0.00349761	0.00373424	0.00339353	0.00271456	0.00181353	0.00199776	0.00274691	0.00321071	0.00260836	0.00254684	0.00161212	0.00178399	0.000391214	0.27746	0.000839101	0.0185585	0.256815
5	BXY_0407500.1	0.000298264	0.00031039	0.000290278	0.000328835	0.000300877	0.000312389	0.000230476	0.000120392	9.226e-05	0.000301312	0.000329639	0.000245373	2.97405e-05	1.66509e-05	2.14486e-05	3.61318e-05	3.18311e-05	7.73148e-05	2.50324e-05	1.47035e-05	2.65992e-05	2.48191e-05	2.44668e-05	2.19891e-05	0.000391214	0.27746	0.00432073	0.00374877	0.256815
3	BXY_0555600.1	0.000118349	0.000104004	9.32994e-05	8.83619e-05	0.000110563	9.97769e-05	5.26891e-05	4.43822e-05	2.70639e-05	8.63379e-05	6.49765e-05	6.37595e-05	5.10258e-05	3.72921e-05	4.80975e-05	3.59297e-05	4.03314e-05	4.67092e-05	3.19104e-05	3.99794e-05	2.81502e-05	2.52714e-05	2.44654e-05	2.15873e-05	0.000391214	0.0375326	0.0119452	0.0247447	0.0724916
1	BXY_1304200.1	7.78003e-06	9.15224e-06	5.8685e-06	2.98971e-06	3.27295e-06	5.23822e-06	8.81738e-06	5.04339e-06	3.5009e-06	5.19263e-06	6.30566e-06	6.01198e-06	1.93332e-05	1.86514e-05	2.01614e-05	1.79476e-05	2.43223e-05	2.34373e-05	1.76076e-05	2.05564e-05	1.14472e-05	1.12895e-05	1.88451e-05	1.52419e-05	0.000391214	0.467463	0.00156073	0.0120082	0.196312
1	BXY_1177100.1	5.03271e-05	4.39107e-05	4.08607e-05	4.95357e-05	5.64124e-05	4.93851e-05	3.47433e-05	3.3685e-05	2.62512e-05	5.08261e-05	4.09109e-05	3.91142e-05	2.19763e-05	1.78895e-05	1.65104e-05	1.59559e-05	1.27806e-05	1.55247e-05	1.60293e-05	2.25143e-05	1.39517e-05	1.8267e-05	1.75751e-05	7.80548e-06	0.000391214	0.196312	0.00156073	0.0120082	0.467463
1	BXY_0211500.1	1.52729e-05	1.65492e-05	1.65656e-05	1.23795e-05	1.54642e-05	1.72264e-05	9.39973e-06	1.45984e-05	7.18075e-06	1.11401e-05	1.22245e-05	1.31885e-05	7.90675e-06	6.69999e-06	7.60211e-06	7.58082e-06	6.51973e-06	3.83122e-06	7.22463e-06	6.02054e-06	5.14312e-06	6.52722e-06	3.94523e-06	4.69957e-06	0.000392456	0.0849868	0.00287659	0.0143059	0.207108
4	BXY_1591100.1	0.000235598	0.00021116	0.000213661	0.000153683	0.000247738	0.000240008	0.000122835	0.000111202	0.00013498	0.000214659	0.000128494	0.000155999	5.88822e-05	5.14964e-05	6.98817e-05	7.53455e-05	8.00642e-05	0.000121563	4.25125e-05	6.3111e-05	7.60004e-05	7.84377e-05	9.03175e-05	6.44859e-05	0.000396203	0.141867	0.000907758	0.0178923	0.451262
4	BXY_0605300.1	0.000108973	3.88478e-05	4.04931e-05	4.39947e-05	3.3967e-05	3.97402e-05	0.000161298	0.000176057	0.000116222	5.56082e-05	4.99966e-05	4.1741e-05	0.000345473	0.000304567	0.000395776	0.000332206	0.00020674	0.000174718	0.000312457	0.000296162	0.000322675	0.000458611	0.000240552	0.000240871	0.000398721	0.141867	0.000780367	0.0199645	0.483718
12	BXY_0652300.1	0.00128395	0.00146372	0.00149332	0.00104455	0.00119458	0.00127862	0.00105572	0.0011359	0.00130353	0.000925667	0.000908725	0.00112594	0.000631067	0.000709896	0.000611478	0.000741369	0.000356498	0.000594364	0.000678227	0.000825489	0.000791031	0.000724157	0.000523736	0.00031831	0.000401255	0.221465	0.00114799	0.0149733	0.371986
12	BXY_0124100.1	0.000759116	0.000793349	0.000749601	0.000728217	0.000564538	0.000607995	0.000477164	0.000560881	0.00058843	0.000746299	0.000851808	0.000701843	0.000134204	0.000141668	0.000107834	9.48834e-05	0.000100604	0.0001447	9.53274e-05	8.12364e-05	8.86675e-05	8.90324e-05	0.000105101	0.000142424	0.000402528	0.312103	0.00550173	0.00287659	0.24853
1	BXY_0551000.1	3.84546e-06	3.51192e-06	3.13745e-06	1.38448e-06	2.12109e-06	4.16753e-06	5.02321e-06	3.14905e-06	4.18191e-06	1.6663e-06	4.47392e-06	6.18303e-06	6.17063e-05	7.03162e-05	7.15297e-05	3.69031e-05	3.24858e-05	2.76638e-05	4.56514e-05	4.8775e-05	4.86728e-05	3.56697e-05	2.26073e-05	3.02462e-05	0.000402528	0.24853	0.000982242	0.0166823	0.312103
2	BXY_1620200.1	6.64463e-05	6.67458e-05	6.77161e-05	6.2119e-05	6.02135e-05	6.15916e-05	6.13647e-05	6.16966e-05	5.35014e-05	4.5428e-05	5.13525e-05	5.2148e-05	5.44651e-05	4.52452e-05	4.80919e-05	4.8239e-05	4.13165e-05	3.42403e-05	4.2212e-05	4.52435e-05	2.75493e-05	3.52111e-05	2.90459e-05	3.43249e-05	0.000403805	0.106234	0.00727314	0.0101123	0.110336
4	BXY_1119700.1	0.000130283	0.000136801	0.000147355	0.000125053	0.0001565	0.000136464	0.000121121	0.000104053	0.000136321	0.000169685	9.53158e-05	0.000131468	8.72217e-05	7.49208e-05	8.17109e-05	7.6785e-05	8.56564e-05	9.44464e-05	5.05913e-05	5.34879e-05	6.87454e-05	6.88829e-05	9.59029e-05	5.72422e-05	0.000406371	0.243834	0.00550173	0.00377865	0.208647
1	BXY_0666400.1	2.20615e-05	2.59982e-05	3.03351e-05	2.27911e-05	2.50162e-05	2.32905e-05	1.25698e-05	1.69315e-05	1.65985e-05	2.0299e-05	1.9021e-05	2.47282e-05	4.19377e-06	3.36614e-06	1.00057e-05	9.0017e-06	3.60924e-06	7.7969e-06	5.90492e-06	3.76359e-06	1.36999e-05	1.66364e-05	6.29133e-06	9.34319e-06	0.000406371	0.106746	0.000372828	0.054336	0.243834
2	BXY_0408600.1	0.000108772	9.53399e-05	9.26791e-05	7.64765e-05	9.78057e-05	8.84687e-05	5.8927e-05	5.70638e-05	4.83459e-05	9.63035e-05	7.62098e-05	6.44811e-05	5.24768e-05	2.65851e-05	4.04623e-05	4.3548e-05	5.10713e-05	4.63434e-05	4.37346e-05	3.70902e-05	4.23801e-05	4.28188e-05	4.06854e-05	4.24969e-05	0.00040766	0.132403	0.00217629	0.0113693	0.283814
6	BXY_0083400.1	0.000601857	0.000547908	0.000563705	0.000401495	0.000644431	0.000536996	0.000316741	0.000264733	0.000330205	0.000590804	0.000347159	0.000420013	0.000295278	0.000261701	0.000230971	0.000252526	0.00026125	0.000313166	0.000237873	0.000243411	0.000230458	0.000272695	0.000242138	0.000158001	0.000408954	0.141867	0.00493292	0.00705073	0.173873
5	BXY_0257900.1	0.000131862	7.03198e-05	9.65668e-05	7.89774e-05	0.000125155	9.91153e-05	7.73301e-05	5.60135e-05	3.61577e-05	0.000112458	8.88273e-05	9.14789e-05	0.000237708	0.000246886	0.000199758	0.000217118	0.000374756	0.000342314	0.000287881	0.000275828	0.000247349	0.000270281	0.000334584	0.000353168	0.000410251	0.27746	0.0166823	0.000982242	0.283814
3	BXY_0810600.1	0.000287061	0.000265423	0.000274763	0.000207946	0.000316919	0.000254097	0.000220952	0.00018176	0.000249978	0.000304958	0.000231409	0.000249455	0.000122438	9.74396e-05	8.63806e-05	0.000170153	0.000160559	0.00018066	0.000106631	0.000110413	0.000111332	0.000119667	0.000134679	6.98311e-05	0.000410251	0.27746	0.00377865	0.00426672	0.283814
2	BXY_0359400.1	1.2642e-05	1.07053e-05	1.0344e-05	1.53918e-05	1.16418e-05	1.90302e-05	4.74531e-06	5.41181e-06	9.52612e-06	1.7017e-05	2.03361e-05	1.48613e-05	3.10094e-05	3.35142e-05	3.11841e-05	2.38042e-05	2.44113e-05	2.55775e-05	5.31183e-05	4.86876e-05	4.41066e-05	3.753e-05	2.46884e-05	2.61202e-05	0.000410251	0.403248	0.0134192	0.0013396	0.221465
4	BXY_1477300.1	0.00054825	0.00055255	0.000518472	0.000505585	0.000447712	0.000455038	0.000361556	0.000462226	0.000414562	0.000449399	0.000456651	0.00045632	0.000209112	0.000161306	0.000263486	0.0002675	0.000241886	0.000211902	0.000206414	0.000249857	0.000207443	0.000223601	0.000238797	0.000240145	0.000410251	0.221465	0.00163625	0.00898067	0.403248
2	BXY_1687900.1	2.92829e-05	1.93718e-05	1.82728e-05	2.81e-05	2.18722e-05	2.21302e-05	8.10044e-05	8.49205e-05	7.35564e-05	2.92096e-05	1.82258e-05	2.42313e-05	0.000214941	0.000226683	0.000226204	0.000170667	0.00010844	0.000126167	0.000183062	0.000210214	0.000174791	0.000155619	0.000101627	9.92516e-05	0.000410251	0.27746	0.000982242	0.0166823	0.283814
3	BXY_1546900.1	7.89642e-05	6.25085e-05	5.08284e-05	7.48449e-05	7.55118e-05	6.43071e-05	9.67541e-05	0.000110283	0.000100817	6.77223e-05	6.39491e-05	5.91006e-05	0.000174432	0.000165354	0.000155366	0.000161035	0.000126161	0.000124694	0.000149525	0.000118742	0.00015059	0.000135686	0.000114721	0.000103662	0.000414167	0.297805	0.00071569	0.0253222	0.18446
2	BXY_0128800.1	0.000158632	0.000158484	0.000144284	0.000135701	0.000141151	0.000136266	0.000105999	0.000118832	0.000110516	0.000187115	0.000130661	0.000116227	8.79464e-05	7.56627e-05	7.54946e-05	7.56067e-05	8.16934e-05	0.000109253	5.67728e-05	9.56902e-05	7.92813e-05	8.72934e-05	7.43025e-05	6.2372e-05	0.000414167	0.18446	0.002504	0.00796349	0.297805
1	BXY_1707700.1	1.21882e-05	1.24036e-05	8.56237e-06	1.04988e-05	8.03567e-06	1.01866e-05	5.7752e-06	8.5801e-06	7.42078e-06	7.47932e-06	7.20652e-06	5.48838e-06	4.7377e-06	1.12895e-06	1.6952e-06	1.39315e-06	2.2274e-06	2.60018e-06	4.23146e-06	1.70775e-06	7.5336e-06	1.93913e-06	3.42347e-06	2.89734e-06	0.000414167	0.0981833	0.000224841	0.0785467	0.173873
5	BXY_1558900.1	0.000595493	0.00063795	0.000594995	0.000482114	0.000517547	0.000405466	0.000279495	0.000395594	0.000410805	0.000546755	0.000484732	0.000465365	0.000132541	0.000233871	0.000147261	0.000153729	0.000182055	0.000264586	9.33754e-05	0.000219993	0.000150073	0.00014782	0.00023401	0.000169415	0.000416799	0.221465	0.00141547	0.0101123	0.435141
2	BXY_1076300.1	0.000533648	0.000745863	0.000730301	0.000492325	0.00067668	0.000669037	0.000592563	0.000419391	0.000598851	0.000632215	0.000387893	0.000544144	5.86027e-06	5.56753e-05	7.04654e-05	7.47617e-05	4.62641e-06	7.94076e-05	4.49695e-06	6.41449e-05	7.98766e-05	3.6126e-05	2.41803e-05	4.01327e-06	0.000416799	0.24853	0.002504	0.00623303	0.341546
1	BXY_0194100.1	9.89224e-05	9.43978e-05	0.000100639	8.73566e-05	6.41438e-05	6.97683e-05	4.51831e-05	7.22624e-05	5.93746e-05	7.18783e-05	7.60403e-05	7.30593e-05	2.68183e-05	3.87758e-05	3.08217e-05	3.01615e-05	3.32543e-05	2.75838e-05	3.09172e-06	2.48217e-05	3.06712e-05	3.43914e-05	2.18731e-05	3.34997e-05	0.000416799	0.24853	0.002504	0.00623303	0.341546
9	BXY_0617200.1	0.000716973	0.000675216	0.00061732	0.000674605	0.000561286	0.000563119	0.000718996	0.000833191	0.000710042	0.00091187	0.0010877	0.000906994	0.00125514	0.00135089	0.00126232	0.00132789	0.00108198	0.00101167	0.00109141	0.00129275	0.000980466	0.000978167	0.00101893	0.00108927	0.000419447	0.0835102	0.000266548	0.0724916	0.218971
1	BXY_1728800.1	1.72394e-05	2.018e-05	2.04324e-05	2.41707e-05	2.19424e-05	2.3916e-05	1.72466e-05	1.91818e-05	1.891e-05	1.64954e-05	1.90904e-05	1.89216e-05	1.13287e-05	1.38124e-05	1.11333e-05	1.29914e-05	1.19058e-05	1.13684e-05	1.35028e-05	8.25279e-06	1.50644e-05	1.6772e-05	1.02319e-05	1.29706e-05	0.000419447	0.162206	0.000982242	0.0206148	0.387526
12	BXY_1404200.1	0.00235218	0.00235516	0.00242927	0.00232112	0.00245649	0.00255239	0.00224608	0.00272617	0.00227414	0.00226716	0.00268765	0.00253656	0.0018211	0.0018745	0.00190575	0.00184311	0.00194454	0.00163771	0.00162897	0.0015785	0.0016337	0.0016002	0.00180023	0.00212473	0.000420778	0.467463	0.0113693	0.00122256	0.221465
12	BXY_0849400.1	0.00114489	0.000969524	0.000997248	0.000866446	0.00105298	0.000832095	0.00079955	0.000742973	0.000885719	0.000985563	0.000805899	0.00089676	0.000575844	0.000519361	0.000484809	0.000655818	0.000499676	0.000687414	0.000508285	0.000719565	0.00051841	0.000560097	0.000592026	0.000436256	0.000420778	0.221465	0.00122256	0.0113693	0.467463
3	BXY_1616400.1	7.32017e-05	7.36106e-05	6.73254e-05	7.98734e-05	5.87315e-05	5.81638e-05	6.20341e-05	5.85713e-05	6.04956e-05	6.67473e-05	8.10701e-05	8.22973e-05	2.45395e-05	2.63687e-05	5.21846e-05	3.70533e-05	4.616e-05	3.67473e-05	3.29273e-05	4.12916e-05	5.59548e-05	5.08702e-05	5.35391e-05	5.53892e-05	0.000420778	0.467463	0.00122256	0.0113693	0.221465
4	BXY_1553100.1	9.17887e-05	7.32367e-05	7.29176e-05	8.37686e-05	6.60838e-05	8.04488e-05	6.77275e-05	9.00809e-05	8.68555e-05	0.000111874	0.000103536	0.000101898	4.0028e-05	4.73594e-05	5.52434e-05	6.02294e-05	6.40415e-05	5.83246e-05	5.19327e-05	4.49197e-05	6.0125e-05	6.57778e-05	6.56511e-05	2.08818e-05	0.000420778	0.221465	0.0113693	0.00122256	0.467463
1	BXY_1465400.1	4.98122e-05	5.50787e-05	5.82647e-05	4.22356e-05	4.21632e-05	3.6349e-05	4.77196e-05	5.96678e-05	7.88255e-05	5.1093e-05	5.41041e-05	6.12555e-05	1.54936e-06	4.11105e-06	5.12712e-06	2.64918e-06	1.40484e-06	5.92764e-06	1.82754e-06	5.64617e-06	5.55756e-06	1.53445e-06	2.14367e-06	1.9715e-06	0.000420778	0.221465	0.0107294	0.00181552	0.467463
4	BXY_1656600.1	0.000152359	0.000128533	0.000142176	0.000126701	0.000180945	0.000145802	0.000804674	0.000942598	0.000865751	0.000224221	0.000236708	0.000191505	0.00128903	0.00100715	0.00119759	0.000737326	0.0024875	0.00214868	0.00114311	0.00106131	0.000950531	0.000918943	0.00270098	0.00295658	0.000422112	0.0614823	0.000573995	0.0454553	0.467463
2	BXY_0962300.1	7.50283e-06	2.24026e-05	2.28247e-05	1.87535e-05	2.03927e-05	2.06293e-05	1.003e-05	1.84967e-05	1.48997e-05	2.13268e-05	2.2597e-05	2.79509e-05	3.36533e-05	3.63926e-05	4.23048e-05	4.54067e-05	6.54604e-05	3.43023e-05	4.54819e-05	4.14469e-05	5.07016e-05	5.02467e-05	4.87066e-05	6.95988e-05	0.000422112	0.5	0.00957226	0.00210858	0.221465
1	BXY_0236500.1	6.60002e-06	6.14402e-06	2.47336e-06	5.06784e-07	2.15292e-06	9.35114e-07	5.05847e-06	2.51113e-06	8.73726e-07	1.55174e-06	6.19145e-06	1.30228e-06	0.000108407	7.31868e-05	7.49318e-05	8.13338e-05	8.7548e-05	0.000107937	5.55697e-05	3.01361e-05	8.34311e-05	9.45248e-05	6.6314e-05	6.06714e-05	0.000422112	0.5	0.00105429	0.012763	0.221465
12	BXY_0847600.1	0.000559888	0.000503253	0.000519627	0.000728003	0.000629688	0.000727144	0.000812981	0.000986599	0.000905623	0.000628283	0.000769433	0.000787206	0.00025076	0.000312742	0.000260373	0.000309308	0.000184067	0.000263261	0.000366254	0.000338251	0.000287803	0.00059207	0.00019138	0.000195572	0.000427493	0.106746	0.0143059	0.00217629	0.270146
3	BXY_0598900.1	7.17796e-05	6.4869e-05	6.63669e-05	5.72305e-05	5.6023e-05	5.42606e-05	4.62385e-05	4.3378e-05	4.56428e-05	7.42963e-05	4.81994e-05	5.94796e-05	1.77397e-05	2.37577e-05	1.42193e-05	2.37663e-05	1.80107e-05	2.48844e-05	2.36605e-05	3.56035e-05	2.24022e-05	2.57579e-05	2.62976e-05	1.16212e-05	0.000427493	0.27746	0.00114799	0.0149733	0.312103
4	BXY_0222900.1	0.000125303	0.000136354	0.000148339	0.000180395	0.000170244	0.000178215	0.000172929	0.000128622	0.000147445	0.000117863	0.000117775	9.60719e-05	6.35775e-05	3.98848e-05	5.70849e-05	7.85386e-05	6.69423e-05	8.15877e-05	8.85677e-05	7.75182e-05	0.0001047	8.26486e-05	5.03186e-05	6.21867e-05	0.000427493	0.208647	0.00071569	0.0253222	0.270146
4	BXY_0842100.1	7.41277e-05	0.000103979	0.000128175	0.000131196	9.73627e-05	9.19683e-05	8.80756e-05	8.50574e-05	0.000115521	7.2388e-05	0.000103677	0.000103913	1.37335e-05	1.55613e-05	1.57933e-05	1.91885e-05	1.89921e-05	1.75798e-05	1.8803e-05	1.60535e-05	1.41994e-05	1.37202e-05	1.23728e-05	1.51278e-05	0.000427493	0.312103	0.00484876	0.00329947	0.27746
3	BXY_0504300.1	1.45311e-05	1.53331e-05	9.19521e-06	1.59148e-05	9.56205e-06	1.24365e-05	5.59123e-06	1.51649e-05	5.79748e-06	6.22112e-06	9.7307e-06	1.02206e-05	1.6888e-05	2.46379e-05	3.40453e-05	5.33429e-05	1.80035e-05	4.16689e-05	1.92573e-05	2.1669e-05	9.03804e-05	6.05918e-05	3.10159e-05	3.37937e-05	0.000428849	0.24853	0.0134192	0.0013396	0.371986
3	BXY_0134400.1	0.000125816	0.000119422	0.000114829	9.65237e-05	0.000145729	0.000130482	7.533e-05	6.64713e-05	6.92617e-05	0.000151336	8.20908e-05	8.68212e-05	3.89123e-05	3.08187e-05	3.36942e-05	3.59062e-05	6.42321e-05	6.68402e-05	5.07111e-05	4.04317e-05	4.68334e-05	3.91699e-05	5.22695e-05	4.73134e-05	0.000430209	0.18446	0.000839101	0.0228646	0.326689
4	BXY_0840800.1	0.000239431	0.000263423	0.000227518	0.000275095	0.00034798	0.00030336	0.000222601	0.00017425	0.000143038	0.000222313	0.000176208	0.000165202	0.000165421	0.000139978	0.000117098	0.000122117	0.0001171	8.24648e-05	0.000143352	0.000140929	0.000143673	0.000145819	0.000120703	0.00011155	0.000430209	0.0706248	0.000372828	0.0614823	0.297805
4	BXY_0034300.1	0.000587948	0.000402044	0.000629712	0.000513631	0.000775526	0.000638498	0.000493252	0.000412932	0.000476542	0.000554267	0.000392318	0.000662619	0.000312072	0.000302417	0.000211191	0.000324859	0.000187542	0.000381069	0.000229115	0.000223763	0.000190754	0.000223518	0.000302449	0.000188584	0.000432942	0.308177	0.00432073	0.00374877	0.283814
2	BXY_1097100.1	4.40258e-05	4.79113e-05	4.85024e-05	4.27599e-05	5.28535e-05	4.87461e-05	3.7288e-05	3.04445e-05	4.06449e-05	5.34461e-05	3.54766e-05	4.51734e-05	2.07641e-05	2.22264e-05	1.21627e-05	2.19274e-05	1.48009e-05	2.5334e-05	1.96267e-05	2.44025e-05	2.34856e-05	2.20271e-05	2.1156e-05	1.76194e-05	0.000438459	0.24853	0.00156073	0.0120082	0.403248
10	BXY_0756500.1	0.000581429	0.000516676	0.00047725	0.000487173	0.000584855	0.000510011	0.000433409	0.000442176	0.000391477	0.000533819	0.000407699	0.00041669	0.000353477	0.000301106	0.000302083	0.000295273	0.000241046	0.000279171	0.000316319	0.000409782	0.000267305	0.000238033	0.000193738	0.000179757	0.00043985	0.132403	0.00163625	0.0143059	0.341546
2	BXY_1188200.1	0.000106182	0.000118855	0.000117398	0.000104889	0.000104498	0.0001187	7.34622e-05	8.32266e-05	3.08929e-05	7.14183e-05	7.76051e-05	8.3012e-05	3.9684e-05	3.16949e-05	2.75692e-05	1.9089e-05	5.50678e-06	1.55154e-05	6.22836e-05	6.125e-05	5.61858e-05	4.4796e-05	5.63366e-06	6.70668e-06	0.00043985	0.064808	0.000266548	0.0849868	0.231216
2	BXY_0769700.1	4.88961e-05	5.9738e-05	6.53369e-05	6.67884e-05	5.45854e-05	5.61439e-05	4.06019e-05	4.22665e-05	4.56407e-05	5.61766e-05	5.27172e-05	4.65889e-05	1.7443e-05	2.9717e-05	3.42315e-05	1.85133e-05	3.07905e-05	3.40241e-05	1.58709e-05	1.45372e-05	2.0289e-05	2.29186e-05	2.59958e-05	4.28419e-05	0.00043985	0.132403	0.00163625	0.0143059	0.341546
7	BXY_1440000.1	0.000592359	0.000325719	0.000249391	0.000469806	0.000422713	0.000376903	0.0011983	0.000623987	0.000807381	0.000618274	0.000640869	0.000477026	0.000998222	0.00112743	0.00127883	0.00121672	0.000982973	0.00110994	0.00148193	0.00114102	0.00172788	0.00173879	0.00120521	0.00103453	0.000441244	0.0768528	0.00329947	0.0199645	0.184554
3	BXY_0486700.1	0.00010715	0.000121996	0.000126279	0.000101493	0.000160314	0.000136057	0.000123639	0.000101807	0.000125034	0.00012327	0.000102441	0.000112024	3.2654e-05	1.74458e-05	1.53587e-05	2.19384e-05	3.08953e-05	1.17642e-05	4.08288e-05	3.06454e-05	2.81532e-05	3.01854e-05	1.77573e-05	3.7686e-05	0.000442643	0.341546	0.0013396	0.0134192	0.27746
1	BXY_1090200.1	0.000161467	0.000165326	0.000146475	0.000150363	0.000147817	0.000171744	0.000299233	0.000240698	0.000191473	0.000158168	0.000148741	0.000119553	2.94748e-06	3.43058e-06	8.22773e-06	4.00389e-06	1.12374e-05	5.98669e-06	1.94137e-06	4.41783e-06	3.68269e-06	2.11508e-06	7.08231e-06	1.96073e-06	0.000442643	0.341546	0.0134192	0.0013396	0.27746
6	BXY_0250500.1	0.000662451	0.000577477	0.000618479	0.000553805	0.000651803	0.000459377	0.000380227	0.000370234	0.000483244	0.000600627	0.000480404	0.000547439	0.000296812	0.000245302	0.000228909	0.000366796	0.000362576	0.000378388	0.000262705	0.000304047	0.000223788	0.00028342	0.000368429	0.000282929	0.000444047	0.18446	0.00188852	0.0101123	0.356652
11	BXY_1155300.1	0.00051069	0.000483502	0.00046837	0.000594775	0.000484966	0.000464863	0.000441822	0.000455447	0.000438133	0.000420022	0.000452064	0.000499425	0.000400457	0.000432519	0.000379435	0.00046016	0.000432359	0.000428643	0.00031128	0.000382607	0.000260376	0.000340623	0.000380262	0.000404721	0.000445455	0.0849868	0.00898067	0.013471	0.106234
2	BXY_0390900.1	0.000203414	0.000204439	0.000218168	0.00017562	0.000168304	0.000193953	0.000174844	0.000214379	0.000128511	0.000194815	0.000207919	0.000187135	5.0909e-05	5.56283e-05	4.84733e-05	4.54655e-05	2.94576e-05	3.69244e-05	3.84784e-05	5.52968e-05	2.49278e-05	2.22306e-05	3.00229e-05	2.34762e-05	0.000445455	0.435141	0.00898067	0.00163625	0.24853
2	BXY_1306200.1	0.000135306	0.000159817	0.000164402	0.000142519	0.000161768	0.000147188	0.000134396	0.000144005	8.46916e-05	0.000114595	0.000137989	0.000130888	7.16123e-05	8.58287e-05	8.63058e-05	5.73925e-05	5.91907e-05	4.59601e-05	5.80567e-05	9.52287e-05	5.3089e-05	6.71316e-05	1.30571e-05	4.13373e-05	0.000446867	0.106746	0.00188852	0.016011	0.297805
1	BXY_0361500.1	2.85048e-05	2.77479e-05	2.89862e-05	3.2053e-05	3.1023e-05	2.94871e-05	1.59278e-05	1.44229e-05	1.72894e-05	2.45319e-05	1.71263e-05	2.07192e-05	1.01537e-05	9.15457e-06	7.26294e-06	7.58556e-06	1.51351e-05	1.74704e-05	9.96688e-06	7.0286e-06	1.27591e-05	8.40263e-06	9.11413e-06	1.42918e-05	0.000446867	0.0706248	0.00122256	0.033763	0.326689
1	BXY_1175600.1	8.43062e-06	8.09934e-06	8.2118e-06	8.04211e-06	8.22598e-06	7.56445e-06	9.38112e-07	4.84064e-06	3.89213e-06	4.54172e-06	4.38565e-06	4.66767e-06	1.82312e-05	1.74706e-05	2.34282e-05	1.42741e-05	1.4197e-05	1.00287e-05	1.92272e-05	1.66594e-05	1.53323e-05	1.67566e-05	7.83174e-06	1.03486e-05	0.000446867	0.0564998	0.033763	0.00122256	0.326689
3	BXY_0069100.1	1.93058e-05	1.33306e-05	1.44605e-05	2.07865e-05	1.23707e-05	1.95941e-05	2.3041e-05	6.68369e-06	1.16496e-05	1.57566e-05	2.05346e-05	1.64162e-05	5.82797e-05	6.20821e-05	5.55721e-05	5.27765e-05	8.99739e-05	8.45564e-05	3.52342e-05	3.77263e-05	2.70307e-05	3.78814e-05	7.90216e-05	7.02356e-05	0.000449706	0.467463	0.00141547	0.0101123	0.24853
2	BXY_1150100.1	3.60742e-05	4.12719e-05	5.33647e-05	3.35853e-05	5.3704e-05	4.55303e-05	2.68819e-05	2.50434e-05	3.27098e-05	4.76574e-05	2.49579e-05	4.6188e-05	6.02402e-06	1.0061e-05	1.05251e-05	1.06726e-05	1.67933e-05	1.56759e-05	1.18994e-05	7.63023e-06	2.16273e-05	6.47609e-06	6.4974e-06	1.5005e-05	0.000449706	0.24853	0.00141547	0.0101123	0.467463
10	BXY_0054500.1	0.00106332	0.00105918	0.00139587	0.00106013	0.000945439	0.000925173	0.000828621	0.00110154	0.000929888	0.000950827	0.00110211	0.00111258	0.000605389	0.000624017	0.000550615	0.000599904	0.000502929	0.000418024	0.000508714	0.000577692	0.000372154	0.000466267	0.000458207	0.000486308	0.000451131	0.5	0.00852695	0.00244512	0.24853
11	BXY_1559200.1	0.000315551	0.000334577	0.000394731	0.000243963	0.000290346	0.000245194	0.00020989	0.000263155	0.000251987	0.000340236	0.000222982	0.000298526	8.11967e-05	5.24655e-05	5.43082e-05	0.000101026	8.40997e-05	0.000138131	6.14714e-05	0.000107749	9.43922e-05	0.000108382	0.000126721	0.000106858	0.000451131	0.312103	0.0013396	0.0134192	0.308177
4	BXY_1754100.1	2.47602e-05	2.65054e-05	2.50092e-05	2.69569e-05	2.3892e-05	2.50649e-05	3.04037e-05	3.6014e-05	2.84562e-05	2.41282e-05	2.85919e-05	2.45919e-05	0.000199838	0.000203762	0.00017372	0.000134536	6.06852e-05	7.85848e-05	0.000157515	0.000183245	0.000131322	0.000110057	5.06758e-05	6.31052e-05	0.000451131	0.308177	0.0013396	0.0134192	0.312103
2	BXY_1654100.1	5.89231e-06	2.69883e-05	2.77347e-05	3.18862e-05	3.17585e-05	3.35208e-05	1.18092e-05	1.5574e-05	8.70689e-06	4.04581e-05	3.75735e-05	3.16252e-05	5.50757e-05	5.4873e-05	5.28602e-05	4.31668e-05	0.000105653	0.00010966	7.53796e-05	8.00974e-05	6.5184e-05	7.65769e-05	0.00012158	0.000109714	0.000451131	0.5	0.00852695	0.00244512	0.24853
2	BXY_1566600.1	8.83033e-05	0.00010028	6.38898e-05	9.31458e-05	0.000126021	0.000116183	0.000124062	0.000100287	7.52794e-05	5.65959e-05	6.08881e-05	5.02953e-05	2.69443e-05	2.67129e-05	3.5167e-05	3.1842e-05	1.77318e-05	2.05484e-05	4.37596e-05	3.88349e-05	3.57775e-05	3.3051e-05	1.40669e-05	1.85919e-05	0.000451131	0.308177	0.0013396	0.0134192	0.312103
2	BXY_0124000.1	9.05975e-05	8.90769e-05	7.65844e-05	6.93744e-05	5.92894e-05	6.29825e-05	4.13676e-05	4.90508e-05	4.82543e-05	7.55391e-05	8.75791e-05	6.99213e-05	9.83001e-06	7.80158e-06	1.32193e-05	2.19866e-05	8.34496e-06	2.2529e-06	9.38782e-06	9.26913e-06	5.73545e-06	5.67233e-06	8.81461e-06	6.10451e-06	0.000451131	0.308177	0.00377865	0.00426672	0.312103
10	BXY_1651000.1	0.000574409	0.000618534	0.000615443	0.000679707	0.000566134	0.000579319	0.000562711	0.000568067	0.000532195	0.00052664	0.000620795	0.000604974	0.000378895	0.000408288	0.000429852	0.000390229	0.000337854	0.000306764	0.000370971	0.000387373	0.000414231	0.000429659	0.000335312	0.000456246	0.000455436	0.27746	0.00156073	0.0120082	0.371986
4	BXY_0795500.1	6.92637e-05	5.49237e-05	5.78273e-05	7.14345e-05	7.92424e-05	5.78939e-05	8.05954e-05	8.01535e-05	9.23038e-05	0.000104436	0.000111699	0.000129586	3.47965e-05	2.83144e-05	3.52124e-05	4.07316e-05	4.77523e-05	3.11566e-05	8.13945e-05	5.52098e-05	9.13417e-05	8.8626e-05	0.000144213	0.000107934	0.000461239	0.0373364	0.0564998	0.356652	0.00105429
2	BXY_0119000.1	6.50102e-05	6.33308e-05	7.04287e-05	5.61961e-05	6.36743e-05	6.08093e-05	2.20838e-05	2.25757e-05	2.65514e-05	5.33284e-05	4.58998e-05	4.60737e-05	3.86359e-05	3.96188e-05	3.12117e-05	3.44531e-05	3.67408e-05	4.71897e-05	1.90231e-05	2.6724e-05	1.86273e-05	2.03979e-05	2.60072e-05	2.08623e-05	0.000461239	0.0191445	0.033763	0.0518464	0.0280023
10	BXY_0094500.1	0.000517148	0.000594924	0.000802018	0.00051972	0.000560451	0.000598203	0.000521906	0.000522898	0.000567158	0.000422174	0.000357247	0.000562893	0.000237344	0.000195923	0.000264204	0.000311795	0.000241816	0.000256248	0.000213198	0.000339215	0.00026514	0.000357357	0.000262272	0.000301024	0.000464168	0.243834	0.000839101	0.0228646	0.262766
11	BXY_0496900.1	0.00047298	0.000593638	0.000649707	0.000479173	0.000460189	0.000787575	0.000474798	0.000551119	0.000648422	0.000669459	0.000783782	0.000634286	0.00129861	0.00132847	0.00121482	0.00110859	0.00143152	0.00110104	0.000949626	0.000798253	0.000930828	0.000845813	0.00131715	0.00144163	0.000467115	0.341546	0.00156073	0.0120082	0.308177
6	BXY_0667600.1	0.000214815	0.000221492	0.000225921	0.000238184	0.000224049	0.000231371	0.000227325	0.000233369	0.000247854	0.000223217	0.000159009	0.000244147	0.000129713	0.000147298	0.000111585	0.000121944	6.81635e-05	0.000101194	0.000105533	0.000116993	9.1686e-05	0.000107492	9.18036e-05	9.39512e-05	0.000467115	0.341546	0.0120082	0.00156073	0.308177
1	BXY_0545400.1	3.30199e-05	4.08634e-05	3.59599e-05	4.47214e-05	3.29361e-05	4.84251e-05	2.68873e-05	4.75775e-05	4.1779e-05	4.16609e-05	4.30595e-05	4.89155e-05	1.56012e-05	1.44793e-05	1.13069e-05	1.28203e-05	1.60293e-05	6.79418e-06	1.16159e-05	8.4535e-06	9.70294e-06	1.4393e-05	1.26158e-05	1.01849e-05	0.000467115	0.341546	0.0120082	0.00156073	0.308177
1	BXY_0851400.1	4.85496e-05	5.22476e-05	4.80957e-05	5.88883e-05	6.37216e-05	6.3789e-05	7.11654e-05	6.08116e-05	4.03158e-05	3.29645e-05	3.24583e-05	3.31732e-05	8.284e-07	8.64195e-07	1.0016e-06	8.01604e-07	3.48959e-07	2.07849e-06	6.2892e-07	7.14095e-07	9.82504e-07	6.50415e-07	2.23538e-06	9.06574e-08	0.000467115	0.308177	0.00329947	0.00484876	0.341546
1	BXY_1659600.1	3.65173e-05	4.877e-05	5.44148e-05	3.45858e-05	5.52768e-05	4.38039e-05	3.63051e-05	2.6535e-05	3.29145e-05	3.86529e-05	3.11621e-05	4.45525e-05	2.91698e-05	1.91366e-05	1.70643e-05	2.54465e-05	2.17261e-05	1.28231e-05	2.26708e-05	1.75145e-05	2.01464e-05	2.37838e-05	1.99747e-05	1.37638e-05	0.000470081	0.18446	0.00122256	0.0143059	0.451262
14	BXY_1556200.1	0.00668345	0.00707308	0.00744138	0.00740221	0.00680467	0.00709071	0.00665926	0.00708873	0.00704005	0.00651312	0.00734291	0.00699064	0.00538094	0.00578806	0.00497987	0.00489414	0.00441655	0.0046544	0.00476848	0.00415686	0.00469605	0.00460265	0.0049384	0.00507015	0.000473066	0.340577	0.00432073	0.00374877	0.312103
8	BXY_0649500.1	0.000353714	0.000353209	0.000362114	0.000326115	0.000324308	0.000325989	0.000301884	0.000346859	0.000314403	0.000299813	0.000345858	0.000332759	0.000138245	0.000169962	0.000191862	0.000185239	9.90804e-05	0.000165548	0.000215259	0.000174172	0.000197433	0.000156093	0.000127749	0.000102621	0.000473066	0.27746	0.00210858	0.00957226	0.435141
5	BXY_0197100.1	0.000283077	0.00020564	0.000305957	0.000249665	0.000313439	0.000300192	0.0002225	0.000288258	0.000276468	0.000288802	0.000214839	0.000217736	0.000157921	0.000155231	0.000162286	0.000186904	9.01686e-05	0.000128269	0.000156855	0.00014272	0.000110158	0.000197669	4.53183e-05	6.69251e-05	0.000473066	0.340577	0.00432073	0.00374877	0.312103
1	BXY_1586800.1	2.67015e-05	2.47682e-05	2.61623e-05	4.04008e-05	3.17941e-05	3.45537e-05	1.6365e-05	2.02036e-05	3.40569e-05	2.94527e-05	2.61206e-05	2.50911e-05	1.41432e-06	1.92867e-06	2.02277e-06	2.98089e-06	4.83194e-06	2.4544e-06	2.46821e-06	3.56295e-06	2.35314e-06	1.93425e-06	1.45613e-06	3.06191e-06	0.000473066	0.27746	0.00210858	0.00957226	0.435141
3	BXY_1492300.1	1.40541e-05	6.44512e-06	7.28198e-06	1.10698e-05	3.1453e-06	1.83261e-05	1.17022e-05	1.34431e-05	1.15411e-05	1.40428e-05	1.10554e-05	1.48972e-05	0.000109172	0.000136648	0.000126425	7.95342e-05	0.00016996	0.000189087	0.000142824	0.000129214	0.000152301	0.000119439	0.000213559	0.000193694	0.000473066	0.312103	0.00374877	0.00432073	0.340577
1	BXY_0129000.1	1.76266e-05	1.64716e-05	1.42525e-05	1.57485e-05	1.72707e-05	1.61149e-05	1.17491e-05	2.52648e-06	1.19251e-05	1.33057e-05	1.01404e-05	8.96649e-06	2.0648e-06	1.89351e-06	3.03089e-06	3.66381e-06	3.39379e-06	1.67816e-06	5.71211e-06	2.08701e-06	2.16191e-06	5.039e-06	2.19174e-06	1.74459e-06	0.000473066	0.0564998	0.000609468	0.0593845	0.387526
1	BXY_0474500.1	1.83271e-06	2.21327e-06	1.35588e-06	9.27868e-07	1.0238e-06	1.25072e-06	1.00434e-06	8.42779e-07	1.28343e-06	5.98396e-07	1.85437e-06	1.04084e-06	3.31011e-05	2.4315e-05	3.06347e-05	1.89037e-05	0.000156313	7.11745e-05	1.87881e-05	1.83698e-05	2.3117e-05	1.41516e-05	0.000120722	0.000158377	0.000473066	0.340577	0.00374877	0.00432073	0.312103
3	BXY_1000900.1	0.000133215	0.000121829	0.000111359	0.000123829	0.00013034	0.000136798	0.000100937	6.52662e-05	6.59152e-05	0.000101617	6.63818e-05	8.36355e-05	4.66541e-05	4.42111e-05	4.21704e-05	5.04677e-05	4.94139e-05	6.41777e-05	8.3637e-05	0.000110793	4.38731e-05	6.11224e-05	5.30785e-05	6.3294e-05	0.000474565	0.0452918	0.000133671	0.163593	0.132403
6	BXY_1545000.1	0.000459795	0.000525223	0.000480673	0.000441369	0.000412081	0.000424686	0.000348311	0.000427136	0.000416482	0.000452365	0.000553815	0.000504288	0.000100115	7.26754e-05	0.000202247	0.000165779	0.000215255	0.000225456	7.27376e-05	0.000113892	0.000328456	0.000273984	0.000324228	0.000308778	0.000477578	0.467463	0.00244512	0.00852695	0.27746
2	BXY_0938100.1	1.64791e-05	1.25522e-05	1.59358e-05	1.94445e-05	1.26189e-05	1.43326e-05	2.44794e-05	1.68266e-05	1.24407e-05	3.12637e-05	1.0807e-05	1.19163e-05	8.03308e-05	6.29262e-05	7.20654e-05	6.17138e-05	9.69611e-05	0.000114357	5.76497e-05	6.41506e-05	5.73402e-05	4.15911e-05	9.53695e-05	7.49622e-05	0.000477578	0.467463	0.00163625	0.00898067	0.27746
2	BXY_1303000.1	0.000717618	0.00120537	0.00098652	0.000870561	0.000807619	0.00102583	0.000809372	0.00099396	0.000943486	0.0010504	0.000869287	0.000774873	1.91492e-05	1.77203e-05	1.58724e-05	2.3344e-06	8.21516e-06	1.95537e-05	1.90221e-05	2.97948e-06	4.5657e-06	8.0358e-06	4.92491e-06	5.19767e-06	0.000477578	0.467463	0.00898067	0.00163625	0.27746
4	BXY_0419500.1	4.83195e-05	3.33223e-05	2.85038e-05	3.29483e-05	3.1499e-05	2.11157e-05	7.18894e-05	4.20578e-05	3.94886e-05	2.85332e-05	2.64906e-05	3.20752e-05	9.41961e-05	9.40273e-05	0.000112442	7.03972e-05	9.53896e-05	0.000101316	0.000131352	0.00015663	0.000151386	8.97825e-05	9.64724e-05	0.000122589	0.000479092	0.356652	0.00898067	0.00217629	0.208647
8	BXY_1431800.1	0.000646629	0.000837288	0.000764534	0.00063622	0.00066925	0.000724491	0.000572098	0.000608624	0.000682081	0.000620032	0.000714956	0.000714762	0.000296879	0.000308872	0.000408774	0.00039778	0.000463186	0.000558403	0.00036292	0.000184255	0.000482277	0.000385361	0.00051934	0.000420343	0.000479092	0.27746	0.00141547	0.0101123	0.5
7	BXY_0812300.1	0.000182439	0.000218755	0.000235622	0.000204536	0.000173417	0.000185069	0.000122824	0.000180793	0.000196137	0.00018333	0.000198848	0.00018048	5.86307e-05	4.43206e-05	4.64224e-05	4.95529e-05	5.55821e-05	4.05894e-05	6.78297e-05	5.40604e-05	4.43319e-05	4.09253e-05	4.39684e-05	3.46834e-05	0.00048061	0.308177	0.00287659	0.00550173	0.371986
2	BXY_0773800.1	3.05496e-05	3.74929e-05	3.80846e-05	3.63724e-05	3.08198e-05	3.67714e-05	2.19094e-05	2.70162e-05	2.02253e-05	3.7043e-05	3.71477e-05	3.09781e-05	9.94714e-06	9.58071e-06	1.60368e-05	2.42898e-06	1.13513e-05	9.43071e-06	9.16669e-06	7.9742e-06	9.87958e-06	5.00618e-06	1.02756e-05	1.0664e-05	0.00048061	0.308177	0.00287659	0.00550173	0.371986
1	BXY_1692200.1	1.71602e-05	8.94472e-06	7.06868e-06	9.62405e-06	7.55649e-06	8.63364e-06	1.03593e-05	6.31752e-06	8.07893e-06	9.85992e-06	1.26382e-05	1.02071e-05	0.000124703	0.000124142	9.95001e-05	9.59698e-05	0.000130297	8.40864e-05	0.000106768	4.08024e-05	6.3547e-05	5.69459e-05	0.000124476	0.000109967	0.00048061	0.371986	0.00181552	0.0107294	0.308177
7	BXY_1579900.1	0.000175426	0.00017367	0.00017807	0.000205795	0.000146459	0.000163792	0.000171319	0.000213554	0.000213262	0.000193425	0.000217496	0.00021269	0.000124288	0.000160686	0.000147664	0.000122832	8.20367e-05	0.000120781	0.000126448	0.000142809	0.000123378	8.30111e-05	8.95716e-05	0.000118112	0.000482133	0.151799	0.0280023	0.000839101	0.341546
5	BXY_0610200.1	0.00171054	0.00206565	0.00197684	0.00181662	0.00188881	0.00215632	0.0016633	0.00126485	0.00165592	0.00155809	0.00191413	0.00173115	0.00125338	0.00138359	0.00134148	0.00150161	0.00108837	0.000841641	0.00122323	0.000901808	0.00070303	0.000874884	0.000794984	0.00145531	0.000486732	0.114851	0.00377865	0.0113693	0.207108
12	BXY_0003400.1	0.000502481	0.000344185	0.000348945	0.00038491	0.000387745	0.00036582	0.000235864	0.000163398	0.000186877	0.000416894	0.000307478	0.000318249	0.000686758	0.000636118	0.000507505	0.000389414	0.000565156	0.000701516	0.000719351	0.0008105	0.000936195	0.000510468	0.000510043	0.000549674	0.000486732	0.173092	0.0309201	0.00071569	0.283814
10	BXY_0270800.1	0.000440086	0.000369496	0.000384523	0.000414827	0.000359341	0.000364487	0.000303979	0.000224366	0.000228076	0.000282981	0.000329808	0.000329196	0.00050374	0.000515424	0.000479154	0.000432647	0.000577036	0.000433513	0.000505151	0.00055382	0.000478665	0.000383383	0.000514673	0.000523712	0.000488274	0.0564998	0.0496444	0.000839101	0.451262
1	BXY_1194500.1	8.47719e-05	0.000103095	0.000101518	9.25586e-05	0.000109085	0.000109741	0.000121867	0.000162669	0.000186048	0.00013904	0.000167118	0.000136089	4.77008e-05	5.55265e-05	4.33973e-05	5.31924e-05	0.00010106	5.9736e-05	4.70618e-05	3.94587e-05	4.78962e-05	5.50112e-05	8.67385e-05	9.3253e-05	0.000488274	0.0564998	0.0496444	0.000839101	0.451262
2	BXY_0821800.1	3.23667e-05	2.8538e-05	2.648e-05	3.11799e-05	3.99083e-05	3.46391e-05	3.89817e-05	2.31889e-05	1.86971e-05	3.33761e-05	2.5507e-05	2.4052e-05	1.14222e-05	1.05743e-05	1.04058e-05	1.00959e-05	5.86988e-06	1.09377e-05	1.64184e-05	1.88245e-05	1.70968e-05	1.58287e-05	6.22281e-06	5.67574e-06	0.000488274	0.262766	0.000982242	0.0206148	0.270146
11	BXY_0129200.1	0.000502443	0.000392894	0.000407292	0.000485299	0.000544416	0.000554026	0.000358948	0.000179466	0.000174084	0.000669702	0.00053433	0.00049205	0.00112856	0.00123971	0.00108718	0.00130265	0.000989166	0.00111994	0.00134771	0.00140098	0.00115475	0.00129648	0.00120789	0.000914905	0.000489822	0.341546	0.0107294	0.00181552	0.340577
7	BXY_0170800.1	0.000480918	0.000547251	0.000648166	0.000563446	0.00054841	0.000657725	0.000444104	0.000442874	0.000477872	0.000347155	0.000433587	0.000551984	0.000189763	0.000208448	0.00027148	0.000287573	0.00034731	0.000298043	0.000230372	0.000104018	0.000251608	0.000308341	0.00035126	0.000387723	0.000491374	0.106746	0.000839101	0.0340915	0.387526
3	BXY_0586500.1	7.76262e-05	5.649e-05	5.73065e-05	5.92609e-05	5.84729e-05	3.98368e-05	7.35008e-05	6.09201e-05	4.40642e-05	5.93859e-05	5.93594e-05	7.3082e-05	0.000267075	0.000299131	0.000194104	0.000211283	0.000187805	0.000237768	0.000235659	0.000248536	0.000196351	0.000212173	0.000293183	0.000256034	0.000491374	0.308177	0.002504	0.00623303	0.403248
2	BXY_0284800.1	2.95179e-05	3.44481e-05	3.35874e-05	2.35055e-05	2.7917e-05	3.30423e-05	1.9252e-05	1.97344e-05	1.54637e-05	2.42598e-05	3.14859e-05	2.91011e-05	1.59158e-05	1.76135e-05	1.76909e-05	2.16945e-05	1.90982e-05	1.37685e-05	1.17011e-05	6.64568e-06	9.01415e-06	1.69854e-05	1.37037e-05	1.08741e-05	0.000491374	0.114851	0.012763	0.00934955	0.0906145
11	BXY_1735200.1	0.00148697	0.00150835	0.00153557	0.00141599	0.00123748	0.00126488	0.0011601	0.00138214	0.00142934	0.00160279	0.00182839	0.00156417	0.00249145	0.00249549	0.00230703	0.00262456	0.00246366	0.0018824	0.00194204	0.00231944	0.0015527	0.00186953	0.00183169	0.00219607	0.000494493	0.297805	0.000609468	0.0412604	0.1234
5	BXY_1516000.1	0.000217944	0.000196837	0.000204679	0.000145501	0.00022918	0.000194646	0.000106962	0.000139136	0.00011759	0.000203975	0.000168413	0.000176986	6.76652e-05	9.67324e-05	8.30288e-05	0.000100633	0.000134678	9.59611e-05	7.66741e-05	0.00010855	7.30681e-05	5.21337e-05	7.82952e-05	8.71888e-05	0.000494493	0.141867	0.00329947	0.0101123	0.243834
3	BXY_1415700.1	5.67794e-05	5.17373e-05	4.19795e-05	3.70444e-05	6.06448e-05	5.1668e-05	3.82362e-05	3.06446e-05	5.42617e-05	5.22718e-05	4.32314e-05	5.09026e-05	7.20908e-05	8.20362e-05	6.19457e-05	6.19196e-05	7.21469e-05	6.79402e-05	8.39155e-05	9.02591e-05	5.94837e-05	9.42327e-05	8.03536e-05	8.5352e-05	0.000497632	0.326689	0.0185585	0.00114799	0.23476
1	BXY_0458700.1	1.63056e-05	1.68533e-05	1.59359e-05	1.8635e-05	1.28467e-05	1.74443e-05	1.28715e-05	1.91824e-05	1.43755e-05	1.13124e-05	1.50987e-05	1.70523e-05	7.11663e-05	7.36479e-05	5.40665e-05	4.29956e-05	2.55751e-05	2.52183e-05	3.6843e-05	2.3597e-05	2.33263e-05	2.2287e-05	1.70026e-05	2.01464e-05	0.000497632	0.341546	0.00141547	0.0247447	0.0849868
3	BXY_1038500.1	8.54182e-05	0.000112559	0.000109131	0.000101816	9.87152e-05	0.000102857	7.73045e-05	0.00010331	6.41774e-05	9.63739e-05	0.000104393	9.86921e-05	1.99311e-05	1.79365e-05	3.03749e-05	2.4921e-05	3.57036e-05	5.67537e-05	1.61378e-05	3.81588e-05	3.87722e-05	1.41307e-05	5.38996e-05	3.65757e-05	0.000499209	0.308177	0.00244512	0.00852695	0.435141
5	BXY_0431100.1	7.41663e-05	6.08347e-05	6.97413e-05	8.47929e-05	6.88095e-05	8.24134e-05	9.30348e-05	7.83323e-05	8.71628e-05	0.000138871	0.000107976	6.47566e-05	0.000242541	0.000179054	0.000187368	0.00019591	0.000294857	0.000241864	0.000231111	0.00025651	0.00015131	0.000126252	0.000243979	0.000205767	0.000500791	0.208647	0.00156073	0.0149733	0.419128
2	BXY_0809700.1	0.00014059	0.000163285	0.000164573	0.00015583	0.00019502	0.000131026	0.000125708	0.000142379	0.000122325	0.000109877	0.000128441	0.00012236	0.000125655	0.000121757	0.000106802	9.93288e-05	9.15079e-05	6.39554e-05	0.00011078	6.93024e-05	8.47112e-05	8.97917e-05	8.89195e-05	0.000101721	0.000500791	0.0785467	0.002504	0.0199645	0.243834
2	BXY_0542100.1	0.000164226	0.000187122	0.00018676	0.000197868	0.000201739	0.000209961	0.000378265	0.000254661	0.000289237	0.000198515	0.000211851	0.000170862	0.000124946	0.000124448	0.000148583	0.000120737	5.6493e-05	8.18742e-05	0.000138239	0.00010707	0.000166778	0.00014414	7.25385e-05	6.39933e-05	0.000500791	0.208647	0.0113693	0.00163625	0.419128
9	BXY_0733800.1	0.00337854	0.00420936	0.00372547	0.00435296	0.00400747	0.00398088	0.00280642	0.00295541	0.00268458	0.00420723	0.00451652	0.00358963	0.0013001	0.00129398	0.00127877	0.00176261	0.00202755	0.00201506	0.00146565	0.00154579	0.00171903	0.00171941	0.00189767	0.00218113	0.000503969	0.340577	0.00210858	0.00957226	0.371986
6	BXY_0704400.1	0.000521546	0.00105171	0.00125114	0.000859513	0.0010376	0.00104285	0.000808115	0.000576724	0.000908697	0.00107759	0.00067343	0.00084871	0.000488583	0.00037945	0.000377887	0.0004424	0.000474917	0.000424474	0.000322932	0.000324846	0.00040886	0.000512764	0.000488939	0.000368336	0.000503969	0.340577	0.00329947	0.00484876	0.371986
8	BXY_0500100.1	0.000861912	0.000725588	0.000886554	0.00114672	0.00100957	0.00104981	0.000984626	0.000888765	0.000967606	0.000748834	0.000833386	0.000633781	0.000527399	0.000483026	0.000414775	0.000316038	0.000165608	0.000127095	0.000468575	0.000426588	0.000376929	0.000302866	0.000105217	0.000165411	0.000503969	0.340577	0.00329947	0.00484876	0.371986
5	BXY_0779800.1	7.05122e-05	7.83005e-05	7.02181e-05	7.19292e-05	6.3958e-05	7.89128e-05	8.95303e-05	7.06054e-05	8.07699e-05	4.48031e-05	6.79368e-05	8.59807e-05	0.000167794	0.000205077	0.000141656	0.000223338	0.000333627	0.000301191	0.000121011	0.000124793	0.000101557	0.000220712	0.000298092	0.0002739	0.000503969	0.371986	0.00210858	0.00957226	0.340577
8	BXY_0518400.1	0.0010056	0.00112191	0.00115819	0.00105888	0.00102712	0.00112962	0.000994198	0.00119044	0.00118635	0.00103142	0.00119762	0.00115572	0.000854399	0.00089226	0.00085524	0.000848605	0.000761008	0.00070014	0.000782478	0.000680906	0.000852821	0.000906694	0.000710577	0.000803662	0.000503969	0.340577	0.00957226	0.00210858	0.371986
6	BXY_1093300.1	0.00019671	0.000192906	0.000180352	0.000184474	0.000153169	0.000148378	0.00010951	0.000166817	0.000190254	0.000176884	0.00020371	0.000181753	4.88394e-05	5.00231e-05	5.67981e-05	5.86136e-05	5.52826e-05	3.27341e-05	4.74529e-05	6.999e-05	6.51326e-05	6.33386e-05	5.62381e-05	5.40289e-05	0.000503969	0.467463	0.00283093	0.00758425	0.308177
3	BXY_0542900.1	0.000183927	0.000229373	0.000236328	0.000164967	0.000179776	0.000167693	0.000162047	0.000234479	0.00016973	0.000167505	0.000174078	0.000161227	4.12095e-05	3.3255e-05	5.28272e-05	5.89054e-05	1.67549e-05	3.88369e-05	3.57883e-05	4.15141e-05	3.70293e-05	4.30524e-05	4.54853e-05	2.77646e-05	0.000503969	0.308177	0.00188852	0.00796349	0.467463
1	BXY_0410100.1	2.2783e-06	3.12928e-06	3.51512e-06	3.27611e-06	4.30189e-06	5.14342e-06	4.64173e-06	4.66786e-06	4.5414e-06	3.1951e-06	1.78741e-06	4.37307e-06	1.12983e-05	1.06281e-05	2.31442e-05	1.45111e-05	2.43541e-05	6.32144e-05	2.71747e-05	3.07277e-05	5.54973e-05	1.42116e-05	1.7617e-05	2.75659e-05	0.000503969	0.371986	0.00484876	0.00329947	0.340577
14	BXY_1014200.1	0.00513986	0.00695228	0.00721817	0.00578967	0.00598738	0.00624705	0.00412702	0.00617977	0.00640842	0.00604306	0.0062492	0.00688072	0.000631703	0.000772087	0.000950811	0.000975553	0.000910099	0.000825423	0.000723524	0.000732678	0.00120751	0.00116534	0.00125559	0.00102453	0.000505566	0.5	0.00163625	0.00898067	0.308177
4	BXY_0360300.1	1.70167e-05	6.07046e-05	6.69121e-05	2.48612e-05	5.51447e-05	3.21975e-05	4.28264e-05	3.75696e-05	4.52534e-05	4.21128e-05	4.77441e-05	5.09855e-05	0.000152498	0.000153623	0.000155186	9.63079e-05	0.000129363	0.000119273	0.000139689	0.000111845	0.000134777	0.000112686	9.93053e-05	9.9041e-05	0.000505566	0.5	0.00163625	0.00898067	0.308177
6	BXY_1590300.1	0.000197264	0.000213961	0.000203194	0.000180532	0.000172132	0.00022489	0.000215626	0.000273047	0.000254879	0.000209283	0.00021841	0.000204262	0.000124219	0.000137606	0.00012557	0.000155236	0.000128669	0.000162878	0.000131065	0.000130861	0.000157478	0.000181851	0.000133358	0.000131745	0.000507168	0.173092	0.0101123	0.002504	0.312103
3	BXY_1079100.1	5.36475e-05	5.85482e-05	6.80563e-05	5.2276e-05	6.71537e-05	6.91031e-05	2.8631e-05	3.47091e-05	2.06561e-05	3.41344e-05	2.60946e-05	3.77477e-05	2.43452e-05	1.85186e-05	2.17618e-05	2.4101e-05	1.80995e-05	1.89658e-05	2.06804e-05	1.47035e-05	2.80189e-05	1.99571e-05	1.31453e-05	1.09926e-05	0.000507168	0.064808	0.00141547	0.0373364	0.312103
3	BXY_0745900.1	6.37125e-05	2.69955e-05	2.30792e-05	2.82273e-05	2.83239e-05	2.00535e-05	3.13151e-05	3.7197e-05	4.27917e-05	4.63299e-05	3.87876e-05	3.13275e-05	8.02488e-05	8.17167e-05	9.43796e-05	7.43539e-05	0.000115955	9.66683e-05	5.13133e-05	6.65715e-05	9.40891e-05	0.000103043	0.000120986	0.000127742	0.000507168	0.208647	0.00141547	0.012763	0.451262
6	BXY_0555900.1	0.000548649	0.000559533	0.000494879	0.000443587	0.000490008	0.000447342	0.000396592	0.000514614	0.000524262	0.000345889	0.000367606	0.000519937	0.000175492	0.000186296	0.000288455	0.000335605	0.000232384	0.000190854	0.00020858	0.000244297	0.000307503	0.000309775	0.000213202	0.000199213	0.000510387	0.374524	0.00210858	0.00957226	0.341546
6	BXY_1630600.1	5.09684e-05	5.01877e-05	4.5827e-05	2.75022e-05	7.74422e-05	6.98906e-05	0.000166533	0.000134842	0.000187571	0.000106853	9.29904e-05	8.96244e-05	0.000215191	0.000265141	0.000202913	0.000244957	0.000172413	0.000213182	0.000275453	9.97289e-05	0.000146956	0.000209046	0.000183484	0.000193882	0.000510387	0.054336	0.000224841	0.1234	0.184554
3	BXY_0873100.1	3.57683e-05	2.11278e-05	3.23163e-05	3.68495e-05	3.96043e-05	3.51868e-05	1.6707e-05	1.68761e-05	5.16452e-05	1.65754e-05	1.92635e-05	4.57568e-05	0.000147009	0.000155513	0.000199133	0.000134988	5.67752e-05	7.64319e-05	0.000167241	0.000136556	0.000228548	0.000183308	8.87233e-05	8.15503e-05	0.000510387	0.374524	0.00957226	0.00210858	0.341546
2	BXY_0948900.1	2.01815e-05	1.2876e-05	8.77791e-06	1.27597e-05	1.66618e-05	1.36789e-05	9.36704e-06	1.28837e-05	1.35342e-05	2.05307e-05	2.09804e-05	1.77309e-05	3.60055e-05	3.87888e-05	3.18372e-05	3.48029e-05	4.45746e-05	4.96588e-05	2.94853e-05	3.88184e-05	3.12276e-05	3.01382e-05	4.89207e-05	4.3767e-05	0.000510387	0.374524	0.00210858	0.00957226	0.341546
1	BXY_0007200.1	3.35798e-05	3.00008e-05	3.16659e-05	2.61264e-05	3.19028e-05	2.49082e-05	1.73034e-05	1.87319e-05	2.12273e-05	3.34785e-05	2.73474e-05	2.78438e-05	1.2625e-05	1.15573e-05	4.20212e-06	1.47704e-05	1.08091e-05	1.84e-05	9.27525e-06	1.55262e-05	9.33816e-06	1.24925e-05	1.07197e-05	1.04887e-05	0.000510387	0.262766	0.00377865	0.00550173	0.297805
4	BXY_0269600.1	7.03428e-05	7.36579e-05	6.97011e-05	9.27456e-05	7.9852e-05	8.48629e-05	0.000109787	7.29983e-05	7.14738e-05	5.25623e-05	6.2434e-05	5.00523e-05	4.10255e-05	4.34087e-05	4.65391e-05	3.84523e-05	2.97394e-05	2.8488e-05	4.7529e-05	4.84161e-05	6.18784e-05	4.72949e-05	3.09787e-05	3.74993e-05	0.000512004	0.231216	0.00071569	0.0309201	0.221465
8	BXY_0328000.1	0.000613987	0.000559392	0.000521114	0.000501672	0.000553429	0.000503849	0.000231648	0.000296255	0.000331458	0.000509901	0.000323841	0.000389021	0.000301325	0.000282317	0.000246282	0.000246632	0.000340687	0.00032861	0.000214358	0.000235356	0.000224734	0.000195163	0.000275093	0.000217003	0.000512004	0.0452918	0.0214588	0.0222431	0.0518464
2	BXY_0578300.1	3.11453e-05	3.10823e-05	2.36729e-05	3.02024e-05	3.51027e-05	3.4777e-05	2.34668e-05	2.21385e-05	1.42395e-05	2.62424e-05	1.43616e-05	2.5068e-05	1.05654e-05	1.2424e-05	2.50816e-06	1.30229e-05	1.00171e-05	1.71892e-05	1.38835e-05	9.43526e-06	1.62563e-05	1.21441e-05	1.19967e-05	1.32387e-05	0.000512004	0.0849868	0.00071569	0.0452918	0.371986
2	BXY_0977600.1	0.00010056	0.00010917	0.000107212	0.000131485	0.000135449	0.000131035	9.31715e-05	0.000116678	8.36302e-05	0.00010647	0.000117454	0.00010131	5.42187e-05	3.66092e-05	5.2993e-05	4.95001e-05	7.15405e-05	5.37955e-05	6.69225e-05	6.0042e-05	5.41839e-05	4.06282e-05	9.734e-05	6.59091e-05	0.000512004	0.221465	0.00071569	0.0309201	0.231216
9	BXY_0173700.1	0.00041527	0.000280359	0.000220218	0.000337482	0.000368564	0.000359314	0.000630945	0.000711594	0.000480799	0.000427128	0.000433896	0.000323531	0.000809781	0.000810569	0.00103092	0.000755269	0.00070999	0.000834162	0.000808802	0.000686828	0.00101837	0.000922266	0.00063873	0.00075477	0.000513626	0.1234	0.00071569	0.0375326	0.326689
3	BXY_0995700.1	0.000224042	0.000186675	0.000178414	0.000152283	0.000175841	0.000148063	0.000118556	0.00011331	0.000122825	0.000186631	0.000153818	0.000163845	0.000100616	8.28216e-05	8.23066e-05	9.2447e-05	0.000107407	9.88341e-05	9.78318e-05	0.000118055	6.75295e-05	7.6843e-05	9.89201e-05	6.32823e-05	0.000513626	0.23476	0.002504	0.00796349	0.356652
2	BXY_0557600.1	0.000191691	0.000190471	0.000163166	0.00015441	0.000187333	0.000163233	0.000116148	0.000174629	0.000158362	0.00018804	0.000144663	0.000137068	0.000112843	9.15937e-05	7.88524e-05	9.94565e-05	0.000126894	8.69781e-05	0.000100906	0.000102895	6.88363e-05	6.81471e-05	8.83149e-05	0.000105299	0.000513626	0.23476	0.002504	0.00796349	0.356652
8	BXY_1638500.1	0.000859437	0.000867478	0.000899544	0.000872712	0.00105773	0.000943575	0.000484639	0.000508324	0.000534346	0.000873355	0.000793391	0.000791796	0.000357086	0.0003262	0.000376331	0.000359241	0.000478245	0.000511204	0.000252623	0.000301087	0.000239235	0.000347089	0.000527341	0.000478207	0.000515253	0.0990742	0.00217629	0.0178923	0.283814
13	BXY_1678700.1	0.00141386	0.0017074	0.00163689	0.00121443	0.00124134	0.00129532	0.000920759	0.00125029	0.0011708	0.00128603	0.0013582	0.00142987	0.000273309	0.000329027	0.00053882	0.000589241	0.000558102	0.000614394	0.000134152	0.000395311	0.00069344	0.000722274	0.00101987	0.000629244	0.000516885	0.270146	0.00114799	0.0185585	0.292601
1	BXY_0103400.1	1.07998e-05	1.45197e-05	1.21223e-05	1.60524e-05	1.50776e-05	1.34668e-05	1.03236e-05	5.48788e-06	1.03184e-05	8.61443e-06	1.05714e-05	1.3215e-05	4.02429e-06	6.8281e-06	3.83041e-06	3.36175e-06	6.44545e-06	5.37366e-06	5.47995e-06	5.32345e-06	8.13304e-06	8.53959e-06	5.92586e-06	8.73356e-06	0.000516885	0.0835102	0.000224841	0.106746	0.153717
10	BXY_0580300.1	0.00033953	0.000400525	0.0004214	0.000460678	0.000438461	0.000473592	0.000205836	0.000153932	0.000242981	0.00031891	0.000314325	0.00032617	0.00119028	0.00131291	0.00115344	0.000646906	0.000437475	0.000704655	0.000825985	0.000400719	0.000447373	0.000628452	0.000518469	0.00053342	0.000520165	0.0496444	0.0304862	0.00432073	0.153717
5	BXY_0706500.1	0.000536685	0.000559054	0.000563821	0.00047699	0.000653436	0.000564877	0.00040747	0.000350842	0.000428431	0.000690146	0.000472556	0.000515747	0.000313794	0.000250645	0.000254377	0.000286573	0.000327175	0.00044642	0.000250012	0.000232818	0.000294824	0.000242328	0.000345192	0.000251178	0.000520165	0.18446	0.00562316	0.00623303	0.195634
2	BXY_0370900.1	8.35059e-05	8.3046e-05	8.82034e-05	6.86086e-05	8.67312e-05	8.38698e-05	4.98079e-05	4.47273e-05	3.87813e-05	5.8379e-05	4.69291e-05	5.88364e-05	4.12463e-05	3.4539e-05	3.7347e-05	3.69443e-05	2.60787e-05	3.43684e-05	3.71489e-05	4.24809e-05	4.80082e-05	5.45192e-05	4.43645e-05	1.96991e-05	0.000520165	0.0452918	0.000159224	0.153717	0.151799
2	BXY_0957100.1	8.8774e-05	8.58349e-05	8.69796e-05	8.59017e-05	9.55736e-05	9.75199e-05	3.43136e-05	2.91391e-05	4.04242e-05	5.22997e-05	4.34717e-05	4.71466e-05	5.19688e-05	4.78708e-05	4.71422e-05	4.44314e-05	5.22154e-05	4.59586e-05	3.90222e-05	3.30965e-05	4.15941e-05	2.5055e-05	3.51849e-05	3.50337e-05	0.000520165	0.00432073	0.0496444	0.153717	0.0304862
11	BXY_0225900.1	0.000259024	0.000119307	0.000150303	0.000181309	0.000187758	0.000218918	0.00018748	0.000151798	0.00018663	0.000271515	0.000273358	0.000253039	0.000464741	0.000502493	0.000552715	0.000899517	0.00139001	0.000917581	0.000455665	0.000344364	0.000610484	0.00107847	0.00143317	0.00143912	0.000523466	0.340577	0.002504	0.00623303	0.435141
3	BXY_0927300.1	2.207e-05	1.86292e-05	1.64364e-05	1.85062e-05	1.65921e-05	1.59059e-05	1.63977e-05	6.70493e-06	2.04582e-05	2.18147e-05	1.13524e-05	1.28497e-05	2.65691e-05	0.000148231	0.000214555	0.000261102	4.35665e-05	0.000173145	0.000133182	0.000167956	0.000328814	0.000254228	8.00525e-05	9.22072e-05	0.000523466	0.340577	0.00758425	0.00283093	0.435141
2	BXY_0604600.1	5.28279e-05	5.24104e-05	5.43514e-05	5.17361e-05	3.94382e-05	4.12435e-05	3.14211e-05	3.80844e-05	3.83083e-05	4.38134e-05	5.25742e-05	5.41119e-05	1.83454e-05	2.75437e-05	3.08867e-05	2.10445e-05	2.53763e-05	1.91157e-05	2.93177e-05	2.51686e-05	2.35187e-05	8.36818e-06	1.99447e-05	2.10808e-05	0.000523466	0.340577	0.002504	0.00623303	0.435141
1	BXY_0963200.1	2.63957e-05	2.9366e-05	3.14073e-05	2.59926e-05	1.98559e-05	2.10532e-05	1.39004e-05	2.56519e-05	3.31236e-05	2.99724e-05	3.24504e-05	3.66075e-05	4.54707e-06	9.26683e-06	3.90231e-06	6.58811e-06	8.21606e-06	2.07445e-06	1.86896e-06	1.23877e-05	8.44989e-06	1.06609e-05	1.06115e-06	5.50926e-06	0.000523466	0.340577	0.00623303	0.002504	0.435141
1	BXY_0930500.1	1.10162e-05	1.47609e-05	1.39946e-05	1.98721e-05	2.02752e-05	2.00635e-05	2.39074e-05	1.27352e-05	1.97893e-05	1.29738e-05	1.83896e-05	1.41368e-05	7.8336e-06	8.33004e-06	4.51158e-06	7.5153e-06	3.26498e-06	3.44097e-06	8.17639e-06	4.64561e-06	9.37876e-06	1.02789e-05	6.19033e-06	4.11421e-06	0.000523466	0.435141	0.00283093	0.00758425	0.340577
13	BXY_1383700.1	0.00182909	0.00162891	0.00167069	0.00143665	0.00194176	0.00151832	0.00117176	0.00103761	0.00152689	0.00167841	0.00103343	0.00143423	0.00102953	0.000892519	0.000737918	0.00082015	0.00076692	0.00113511	0.000707213	0.00103093	0.000857944	0.000852632	0.00086958	0.000545253	0.000525124	0.173092	0.00217629	0.0113693	0.341546
13	BXY_0326200.1	0.000598722	0.000577972	0.000576582	0.00065433	0.00057175	0.000582128	0.000572382	0.000623984	0.000542725	0.000572963	0.00063743	0.000546117	0.00108261	0.00113825	0.000995917	0.000952663	0.000808583	0.000687449	0.00101494	0.00101367	0.000843244	0.00084639	0.000672522	0.000812889	0.000525124	0.374524	0.00426672	0.00377865	0.371986
5	BXY_0257800.1	0.000840132	0.000983311	0.00110185	0.000938017	0.00091338	0.000959314	0.000952353	0.000978757	0.0010235	0.000892848	0.00107676	0.00111716	0.00067741	0.000726071	0.000598867	0.00068222	0.000497189	0.000449051	0.000710769	0.000533847	0.000594621	0.000603289	0.000473069	0.000488637	0.000525124	0.374524	0.00852695	0.00244512	0.371986
9	BXY_1560900.1	0.00179641	0.00252012	0.00268086	0.00187747	0.00181668	0.00219612	0.00139091	0.00179038	0.00215126	0.00214162	0.00224603	0.00236361	0.000429955	0.000432847	0.000470449	0.000722088	0.00050818	0.000406955	0.000405397	0.000432999	0.000588315	0.000765335	0.000637922	0.000655896	0.000525124	0.371986	0.00244512	0.00852695	0.374524
1	BXY_1131900.1	0.000117554	0.000130324	0.000133037	0.000147269	0.000152745	0.000155507	0.000262739	0.000155461	0.000139209	0.000104279	8.70772e-05	8.21231e-05	6.37524e-05	7.10299e-06	4.66485e-05	5.58272e-05	8.49202e-06	2.95478e-05	1.15397e-05	1.15159e-05	1.8061e-05	2.59723e-05	1.61039e-05	8.8569e-06	0.000525124	0.371986	0.00426672	0.00377865	0.374524
14	BXY_0210100.1	0.000499461	0.000621515	0.000547921	0.00079874	0.000637541	0.000686802	0.000931937	0.000798317	0.000800993	0.000577794	0.000485391	0.000656267	0.0103593	0.00970919	0.0057467	0.00698141	0.0194795	0.015757	0.00600832	0.00770526	0.00341309	0.000978609	0.0165376	0.0159564	0.000528457	0.409855	0.00244512	0.00852695	0.341546
6	BXY_0963400.1	8.87205e-05	0.000106875	0.000103537	8.36587e-05	7.5151e-05	9.89877e-05	7.93723e-05	8.37721e-05	7.4843e-05	0.000103472	0.000109797	0.000110132	0.000388783	0.000425308	0.00040207	0.0004503	0.000154726	0.000298955	0.000429824	0.000501001	0.000482254	0.000521639	0.000177103	0.000169274	0.000528457	0.467463	0.00705073	0.00217629	0.340577
6	BXY_1666100.1	9.86951e-05	7.14066e-05	6.69188e-05	7.07232e-05	7.97195e-05	6.25865e-05	5.07581e-05	3.35035e-05	3.5696e-05	7.46047e-05	8.46512e-05	7.90654e-05	9.99111e-05	0.000140279	0.000116417	0.000117191	0.000137431	0.000147161	0.000112046	0.000128701	0.000108389	0.000102839	0.000132887	0.000138691	0.000528457	0.409855	0.00328861	0.00493292	0.341546
4	BXY_0829500.1	2.49017e-05	5.26297e-05	4.41271e-05	2.30302e-05	3.46556e-05	6.23141e-05	2.92234e-05	2.56366e-05	4.22949e-05	2.0886e-05	3.0844e-05	2.95659e-05	0.000199071	0.000211208	0.000187508	0.000109336	0.000246447	0.000464065	0.000201651	0.000192693	0.000132484	0.000129407	0.000257281	0.000281209	0.000528457	0.340577	0.00705073	0.00217629	0.467463
8	BXY_0926900.1	0.000765051	0.000827415	0.000882107	0.000841044	0.000805023	0.000830516	0.000720687	0.000805932	0.00089538	0.000775303	0.000818817	0.000936237	0.000653655	0.000716389	0.000699209	0.000645499	0.000460289	0.000541763	0.000526345	0.000512276	0.000590772	0.000656322	0.000516838	0.00056108	0.000528457	0.467463	0.00705073	0.00217629	0.340577
1	BXY_1277000.1	2.91212e-06	2.95761e-06	1.8195e-06	4.31646e-06	5.51325e-06	3.47745e-06	5.95285e-06	2.15065e-06	2.46165e-06	4.12149e-06	4.24865e-06	2.80478e-06	8.64496e-06	8.35969e-06	1.10943e-05	9.39972e-06	1.17213e-05	1.30387e-05	1.00078e-05	1.88057e-05	2.10126e-05	1.60856e-05	8.4808e-06	1.01446e-05	0.000528457	0.467463	0.0067355	0.00327251	0.340577
1	BXY_0383600.1	2.1823e-06	1.4412e-05	1.06035e-05	1.3499e-06	1.44996e-05	1.20279e-05	9.64875e-06	5.79818e-07	9.49929e-06	1.26596e-05	2.51905e-06	1.83624e-06	4.9977e-05	4.84622e-05	3.78869e-05	4.8725e-05	3.24588e-05	3.3469e-05	4.85679e-05	5.10931e-05	3.8299e-05	5.69692e-05	2.42586e-05	2.81825e-05	0.000528457	0.340577	0.0067355	0.00327251	0.467463
15	BXY_1185500.1	0.00313966	0.0029825	0.00281077	0.00257811	0.00268677	0.00224031	0.00188401	0.00238207	0.00213939	0.00262429	0.00310612	0.002806	0.000995735	0.000748032	0.000864979	0.00111734	0.000862503	0.000791302	0.000838314	0.00132708	0.000648384	0.00086125	0.000977966	0.000883703	0.000530131	0.340577	0.00188852	0.00796349	0.5
14	BXY_1599500.1	0.00459579	0.00510751	0.0050894	0.00467444	0.00494311	0.00511555	0.00478729	0.00545856	0.00517475	0.00475145	0.00501389	0.00526414	0.00439016	0.00443109	0.00399221	0.00394896	0.00339886	0.00327166	0.00414889	0.00449848	0.00356476	0.004098	0.00321994	0.0034964	0.000530131	0.340577	0.00597262	0.00377705	0.5
4	BXY_0299600.1	5.19645e-05	4.08108e-05	5.03737e-05	3.34924e-05	4.73864e-05	5.5049e-05	3.91785e-05	3.31215e-05	9.18017e-05	4.19671e-05	2.59598e-05	4.30738e-05	0.000191216	0.000218681	0.000175441	0.000280358	0.000228889	0.000183475	0.000148624	0.000134561	0.000209511	0.000255066	0.000269245	0.000265593	0.000530131	0.340577	0.00597262	0.00377705	0.5
2	BXY_0579700.1	1.51857e-05	5.05788e-06	1.22571e-05	9.98421e-06	1.18915e-05	1.14846e-05	9.53133e-06	1.34087e-05	1.40905e-05	3.61471e-06	4.90108e-06	4.82329e-06	0.000503128	0.000490723	0.000540932	0.000452198	0.000154112	0.000205737	0.000493977	0.000560506	0.000483642	0.000505674	0.00010596	0.000134783	0.000530131	0.340577	0.00597262	0.00377705	0.5
3	BXY_0101000.1	3.12877e-05	3.93296e-05	2.98032e-05	1.10775e-05	2.53252e-05	1.26945e-05	1.41423e-05	1.60713e-05	1.39609e-05	2.58977e-05	2.3864e-05	8.36919e-06	0.000101315	0.000104797	0.000159601	0.000133813	5.96207e-05	7.21845e-05	0.000125542	0.000134318	0.000140413	0.000119498	5.71297e-05	3.94488e-05	0.000530131	0.340577	0.00597262	0.00377705	0.5
6	BXY_0847500.1	0.000275477	0.000264415	0.000241996	0.000178279	0.000193554	0.000232058	0.000115961	0.000243346	0.000223625	0.000306862	0.000304127	0.000289117	0.000363411	0.000383628	0.000483704	0.00039051	0.000512892	0.000409811	0.000378367	0.000361013	0.00038018	0.000440242	0.000470761	0.000486844	0.000536879	0.374524	0.00283093	0.00758425	0.403248
3	BXY_0449400.1	1.59505e-05	2.28155e-05	1.30775e-05	1.27178e-05	1.18695e-05	1.05053e-05	1.67547e-05	2.90426e-05	1.0382e-05	1.27938e-05	1.00287e-05	1.06516e-05	3.90916e-05	3.90555e-05	3.67185e-05	3.84835e-05	2.85293e-05	3.50009e-05	6.29626e-05	5.07637e-05	4.46412e-05	3.81321e-05	3.10472e-05	6.82036e-05	0.000536879	0.419128	0.0134192	0.00181552	0.23476
5	BXY_1606600.1	8.8498e-05	9.85616e-05	0.000137272	0.000109481	7.57328e-05	0.000136739	0.000105499	0.000142714	0.000120027	0.000135566	0.000126894	0.000107714	0.000264194	0.000304956	0.000245137	0.000258201	0.00022438	0.000229759	0.000272125	0.000197201	0.000274931	0.000251007	0.000184072	0.000229834	0.000536879	0.374524	0.00283093	0.00758425	0.403248
1	BXY_1110200.1	3.70338e-05	1.14348e-05	4.28336e-05	3.73315e-05	3.70794e-05	1.14676e-05	5.51506e-05	4.32435e-05	4.86655e-05	4.16315e-05	4.34775e-05	4.12055e-05	6.61471e-05	7.33996e-05	6.21443e-05	5.90772e-05	5.01676e-05	5.54228e-05	8.42851e-05	6.88743e-05	7.18086e-05	5.839e-05	4.68573e-05	4.90815e-05	0.000536879	0.0849868	0.00114799	0.0340915	0.467463
13	BXY_0869700.1	0.00049601	0.000543374	0.000574492	0.000521568	0.000555065	0.000569948	0.000360962	0.000469369	0.000481685	0.000410061	0.000446343	0.000417559	0.000269525	0.000257814	0.000296918	0.000261824	0.000391106	0.000332086	0.000308522	0.000160251	0.000243457	0.000386525	0.000385331	0.000433285	0.000540285	0.064808	0.000609468	0.0564998	0.371986
2	BXY_0327900.1	2.95433e-05	3.39514e-05	3.50573e-05	3.4903e-05	2.89228e-05	3.33445e-05	2.58514e-05	2.98959e-05	2.2586e-05	2.86781e-05	3.24429e-05	3.19859e-05	1.73636e-05	1.95859e-05	1.94628e-05	1.97955e-05	1.81589e-05	2.26939e-05	1.57395e-05	1.58007e-05	2.49812e-05	1.96286e-05	1.92126e-05	1.85962e-05	0.000540285	0.173092	0.00188852	0.012763	0.371986
1	BXY_1103100.1	2.65723e-05	2.83569e-05	2.53191e-05	1.79318e-05	3.12258e-05	2.62362e-05	2.02537e-05	1.70801e-05	2.28154e-05	4.08491e-05	2.45777e-05	2.3188e-05	1.20791e-05	9.55221e-06	1.04353e-05	1.40675e-05	1.42308e-05	1.89771e-05	9.07464e-06	9.19279e-06	1.0282e-05	1.09601e-05	1.69715e-05	1.13768e-06	0.000540285	0.256815	0.00623303	0.00432073	0.221465
14	BXY_0228700.1	0.00367183	0.00406448	0.00443823	0.00391872	0.00351384	0.00377361	0.00155103	0.00269072	0.00273509	0.00320303	0.00386149	0.00396233	0.00259477	0.00249296	0.00211311	0.00236765	0.00206612	0.00195131	0.00148019	0.00121548	0.00136406	0.00154635	0.00197502	0.00191674	0.000541996	0.110336	0.0143059	0.00825259	0.0906145
6	BXY_0629900.1	0.000131559	0.000138589	0.000136903	0.000146657	0.000154071	0.000157827	0.000144741	0.000152601	0.00013529	0.000123025	0.00014609	0.000140589	0.0002182	0.00023433	0.000246973	0.000229514	0.000228054	0.000217084	0.000228692	0.00023209	0.000190047	0.000221376	0.000216069	0.000233751	0.000543713	0.371986	0.00432073	0.00374877	0.409855
6	BXY_1086100.1	0.000360478	0.000405778	0.000431301	0.000356431	0.000377713	0.000364715	0.000491152	0.00031609	0.00036956	0.000383502	0.000397922	0.000431972	0.000190823	0.00018885	9.08772e-05	0.000240519	8.55173e-05	5.0803e-05	0.000191133	0.000204667	9.20637e-05	0.000141557	9.94076e-05	0.000117224	0.000543713	0.409855	0.00374877	0.00432073	0.371986
13	BXY_0817300.1	0.00172449	0.00141812	0.00147796	0.0020787	0.00191184	0.0020262	0.00392295	0.00420139	0.00411493	0.00350814	0.00404419	0.00398759	0.00313753	0.0034379	0.00338541	0.00362327	0.00270286	0.0029	0.00319156	0.00426691	0.00350789	0.00341597	0.00359189	0.00311397	0.000545435	0.000133671	0.0375326	0.114851	0.207108
3	BXY_0735600.1	9.83254e-05	9.97027e-05	9.82333e-05	7.27862e-05	8.48421e-05	7.92118e-05	6.50934e-05	6.12716e-05	7.49185e-05	8.33105e-05	8.88907e-05	0.000101657	1.77827e-05	2.84341e-05	4.16053e-05	5.72595e-05	5.80154e-05	3.27253e-05	2.51504e-05	2.68995e-05	5.91271e-05	5.1268e-05	4.66951e-05	4.57804e-05	0.000545435	0.374524	0.00327251	0.0067355	0.435141
6	BXY_0513700.1	0.00040769	0.00043912	0.000419092	0.000348624	0.000357088	0.000350454	0.000369777	0.000490485	0.000444095	0.000424849	0.000489202	0.000448081	0.000293215	0.000301852	0.000305555	0.000339353	0.000277731	0.00025827	0.000340363	0.000349426	0.000312378	0.000363763	0.000224223	0.000276973	0.000545435	0.114851	0.0143059	0.00287659	0.256815
4	BXY_1703500.1	1.17528e-05	1.45005e-05	2.20326e-05	6.91022e-06	7.13383e-06	1.27208e-05	1.47407e-05	1.32826e-05	2.38699e-05	1.04705e-05	1.65782e-05	9.39084e-06	0.000135789	0.000142714	0.000150823	0.000159971	6.51958e-05	8.90802e-05	0.000144736	0.000138908	0.000177261	0.000178072	6.24442e-05	7.43536e-05	0.000545435	0.374524	0.00287659	0.00550173	0.435141
6	BXY_0555800.1	0.000175467	0.000200005	0.000178318	0.000145308	0.000206331	0.000174044	0.000181408	0.000189078	0.000215639	0.000158915	0.000145365	0.000195773	3.14563e-05	2.75276e-05	3.401e-05	5.0819e-05	2.88079e-05	4.40572e-05	3.34563e-05	3.15616e-05	5.27379e-05	4.10401e-05	3.84434e-05	4.31884e-05	0.000545435	0.435141	0.00287659	0.00550173	0.374524
9	BXY_1532700.1	0.000884311	0.000788224	0.000797815	0.000607894	0.000727787	0.000585646	0.000283908	0.000346217	0.000329643	0.000919647	0.000527523	0.000637795	0.000158148	0.000155169	0.000108711	0.000198965	0.00032737	0.000239249	0.000113459	0.00019458	0.000118185	0.00019096	0.000259049	0.000257202	0.000547162	0.23476	0.00141547	0.012763	0.483718
3	BXY_0357600.1	3.70731e-05	3.57803e-05	3.28634e-05	3.57265e-05	4.13269e-05	3.7741e-05	2.33657e-05	1.38334e-05	1.2696e-05	4.47253e-05	5.19775e-05	4.19069e-05	8.03707e-05	7.56067e-05	7.64842e-05	8.04169e-05	6.08336e-05	4.98253e-05	0.00011543	0.00010106	8.51707e-05	8.7775e-05	6.33875e-05	6.25373e-05	0.000547162	0.483718	0.012763	0.00141547	0.23476
15	BXY_0109900.1	0.00207894	0.00195352	0.00181477	0.00188504	0.00164357	0.00162665	0.00139952	0.00191189	0.00153545	0.0020488	0.00234744	0.00190524	0.000952093	0.000879274	0.000974807	0.000968969	0.000738629	0.000702621	0.0009719	0.00111592	0.000931004	0.000990144	0.000749877	0.000765024	0.000550633	0.467463	0.002504	0.00623303	0.374524
7	BXY_0278700.1	0.000535292	0.000595665	0.000644235	0.000613172	0.000556989	0.000663004	0.000484004	0.000602075	0.000614719	0.000555728	0.000642163	0.000647125	0.000853027	0.00092875	0.000873637	0.000835428	0.000738553	0.000743419	0.000862612	0.000744352	0.000936804	0.000950362	0.000740102	0.00087367	0.000550633	0.467463	0.00597262	0.00377705	0.374524
1	BXY_0638300.1	3.98116e-06	5.84128e-06	5.06501e-06	2.00814e-05	5.52042e-06	5.22967e-06	1.28384e-05	5.83936e-06	8.34344e-06	1.94284e-06	6.92043e-06	1.05319e-05	6.29661e-05	6.42194e-05	6.89278e-05	5.41153e-05	4.83442e-05	3.70864e-05	7.44695e-05	7.57242e-05	5.35554e-05	5.32425e-05	3.17153e-05	4.42782e-05	0.000550633	0.374524	0.00377705	0.00597262	0.467463
12	BXY_0978000.1	0.00110317	0.00125252	0.00136432	0.00116091	0.00120444	0.00122684	0.00107015	0.00113346	0.00112272	0.00127193	0.00127539	0.0014597	0.000707873	0.000617084	0.000739801	0.000742701	0.000956021	0.000927117	0.000801451	0.000793171	0.000797406	0.000809253	0.000825784	0.000859011	0.000552377	0.5	0.00217629	0.00705073	0.374524
11	BXY_0951300.1	0.000861173	0.000667161	0.000602052	0.000738149	0.000803675	0.00069242	0.000735681	0.000664452	0.000547845	0.000922793	0.000828411	0.000718671	0.0015903	0.00134358	0.00123643	0.00132501	0.00195606	0.00183285	0.0020424	0.0021917	0.00147942	0.00126951	0.00180831	0.00177064	0.000552377	0.5	0.00528805	0.00435258	0.374524
3	BXY_1560800.1	9.28886e-05	9.92377e-05	0.000102778	0.000122076	9.65523e-05	9.73129e-05	8.26985e-05	8.78693e-05	9.89956e-05	0.000105939	0.000107996	0.000114423	6.11726e-05	7.62799e-05	6.37616e-05	5.54323e-05	5.02331e-05	6.63033e-05	5.59712e-05	5.26308e-05	6.45859e-05	5.1533e-05	5.65779e-05	6.05764e-05	0.000552377	0.5	0.00528805	0.00435258	0.374524
14	BXY_1728700.1	0.00202756	0.00216968	0.00232598	0.00197305	0.00200048	0.00229433	0.00165785	0.00194671	0.00176858	0.00196615	0.00198166	0.0020366	0.00186081	0.00184833	0.00175434	0.00160602	0.00155422	0.00140383	0.00155295	0.00155545	0.00153576	0.00160841	0.00153866	0.00156292	0.000554126	0.106746	0.00432073	0.012763	0.195634
7	BXY_0149900.1	0.000226369	0.000177892	0.00019617	0.00019662	0.000254912	0.000186251	0.000138019	0.000197647	0.000196843	0.000211508	0.000236688	0.000208746	0.000407752	0.000447616	0.000435845	0.000379663	0.000369536	0.000261992	0.000431561	0.000375218	0.00037457	0.00029302	0.000334976	0.000391765	0.000555881	0.403248	0.00327251	0.0067355	0.409855
1	BXY_0461300.1	3.96856e-06	2.41528e-06	3.71665e-06	3.43798e-06	3.88762e-06	2.04353e-06	1.63338e-06	2.20082e-06	1.25839e-06	4.53442e-06	1.57368e-05	1.23469e-06	3.80534e-05	3.23858e-05	4.02247e-05	3.17595e-05	3.71921e-05	4.56538e-05	4.01013e-05	5.12496e-05	4.05951e-05	0.000158337	3.03675e-05	2.22423e-05	0.000555881	0.409855	0.0067355	0.00327251	0.403248
7	BXY_0840000.1	0.000379938	0.000430751	0.000416262	0.000395966	0.000372291	0.000430209	0.000376117	0.000412903	0.000454791	0.00035364	0.000377698	0.000414197	0.000182664	0.000216957	0.000257406	0.000214281	0.000222169	0.000209219	0.000172489	0.000193963	0.000273468	0.00027795	0.000204634	0.000173942	0.000559407	0.446383	0.00328861	0.00493292	0.371986
5	BXY_1511300.1	6.05823e-05	5.93288e-05	4.36786e-05	6.07592e-05	6.24148e-05	5.58609e-05	5.40317e-05	5.75118e-05	5.25812e-05	6.31602e-05	5.78719e-05	5.62767e-05	9.2605e-05	9.34537e-05	7.6957e-05	8.20427e-05	8.7783e-05	8.13344e-05	0.000103325	8.41858e-05	7.25015e-05	7.42257e-05	7.78652e-05	9.22655e-05	0.000559407	0.371986	0.00328861	0.00493292	0.446383
2	BXY_0959100.1	9.26959e-06	7.34827e-06	9.40648e-06	1.15374e-05	6.76813e-06	6.33782e-06	4.61651e-06	5.79705e-06	7.84256e-06	8.34923e-06	8.09421e-06	9.77713e-06	6.55567e-05	0.000111572	7.61132e-05	6.17993e-05	2.13508e-05	6.52496e-05	8.63585e-05	9.15455e-05	9.3914e-05	8.52346e-05	5.00063e-05	2.27271e-05	0.000559407	0.371986	0.0067355	0.00327251	0.446383
1	BXY_1586200.1	2.15542e-06	1.85903e-06	9.55797e-07	8.2668e-07	9.88221e-07	1.47226e-06	2.51371e-06	1.42346e-06	1.56243e-06	7.46063e-07	3.06251e-06	1.41396e-06	2.41624e-05	2.31445e-05	3.85063e-05	2.09433e-05	1.12782e-05	1.04054e-05	2.11609e-05	2.17039e-05	3.10834e-05	1.94605e-05	9.95201e-06	1.06621e-05	0.000559407	0.371986	0.00327251	0.0067355	0.446383
5	BXY_1570700.1	0.000396844	0.000491961	0.000518955	0.000384277	0.000439438	0.000478057	0.000628757	0.000726586	0.00083608	0.000597794	0.000719434	0.000721067	0.000272219	0.000362043	0.000312601	0.000329723	0.000456972	0.000294247	0.000368849	0.000438107	0.000438915	0.000482339	0.000588601	0.000583652	0.000561179	0.0240165	0.0475076	0.0247447	0.0412604
1	BXY_1358300.1	5.57903e-05	5.40055e-05	5.35426e-05	4.87308e-05	5.03611e-05	5.42824e-05	3.72033e-05	4.60502e-05	3.30117e-05	3.4076e-05	3.91841e-05	4.06295e-05	2.12777e-05	1.99914e-05	2.75223e-05	2.6606e-05	3.92557e-05	2.16853e-05	3.57068e-05	2.19817e-05	2.29538e-05	2.37002e-05	2.68785e-05	2.30866e-05	0.000561179	0.0518464	0.000839101	0.0593845	0.435141
7	BXY_0107200.1	0.000324816	0.000365921	0.000369148	0.000356456	0.000307723	0.000343596	0.000308622	0.000394623	0.000333951	0.000345553	0.000375232	0.000325832	0.000246657	0.000243267	0.00023068	0.000235774	0.000250693	0.000210915	0.000282567	0.000258541	0.00024358	0.000271007	0.000196118	0.000227436	0.000564738	0.435141	0.00329947	0.00484876	0.409855
7	BXY_0532600.1	0.000329971	0.000298687	0.00027163	0.000300593	0.000249289	0.000235079	0.000265595	0.000320704	0.000246829	0.000290124	0.0003391	0.000288639	0.000124361	0.000111292	0.000109846	0.000111673	0.000120947	7.97792e-05	0.000115983	0.000104247	7.75575e-05	9.6711e-05	0.000167006	9.23141e-05	0.000564738	0.435141	0.00597262	0.00377705	0.409855
7	BXY_0116800.1	6.52505e-05	0.000115715	5.23545e-05	0.000107789	5.1188e-05	5.95039e-05	0.000133362	6.47891e-05	8.83838e-05	5.14151e-05	5.59478e-05	0.000106032	0.000210477	0.000199924	0.000210261	0.000167105	0.000149754	0.000145247	0.000233822	0.000293476	0.000219554	0.000173315	0.000139582	0.000160888	0.000564738	0.435141	0.00484876	0.00329947	0.409855
4	BXY_1292500.1	3.15062e-05	1.31052e-05	3.65298e-05	3.72242e-05	4.7763e-05	2.13175e-05	3.51041e-05	3.71935e-05	2.75951e-05	4.13837e-05	3.16992e-05	3.63285e-05	0.00032101	0.000343104	0.000278739	0.000224516	0.000193124	0.000197964	0.000279028	0.000233293	0.000240716	0.000236463	0.000179053	0.000190774	0.000564738	0.435141	0.00377705	0.00597262	0.409855
4	BXY_0823400.1	5.08129e-05	2.69981e-05	2.52928e-05	4.01359e-05	4.26791e-05	4.2225e-05	8.3308e-05	5.60492e-05	7.04646e-05	7.2072e-05	3.63072e-05	4.35492e-05	0.000127691	0.000137934	8.79681e-05	0.000144693	0.000185755	0.000181282	0.000120197	5.69594e-05	0.00012779	0.000122754	0.000162805	0.0002234	0.000564738	0.141867	0.000839101	0.0340915	0.326689
1	BXY_0529500.1	0.000101169	0.000107836	0.000107535	0.000112291	0.000107097	0.000106449	6.43543e-05	2.99414e-05	3.08942e-05	0.000114276	0.000121553	0.000104523	7.56491e-06	1.25078e-05	4.93577e-06	3.51412e-06	1.78336e-05	4.86926e-06	7.79837e-06	2.56819e-05	3.2635e-06	2.4677e-06	1.64476e-05	1.37095e-05	0.000564738	0.409855	0.00377705	0.00597262	0.435141
3	BXY_0440900.1	0.000104604	6.40226e-05	6.67265e-05	6.94967e-05	2.11854e-05	6.29812e-05	2.82854e-05	7.88441e-05	4.01999e-05	0.000115921	9.03085e-05	8.62962e-05	0.00031939	0.000316186	0.000213771	0.000270474	0.000286006	0.000243539	0.000356949	0.000236886	0.000116196	0.000233563	0.000333062	0.000373424	0.000564738	0.409855	0.00329947	0.00484876	0.435141
1	BXY_1059900.1	8.38452e-06	5.7846e-06	6.3271e-06	1.38365e-05	1.69615e-05	1.47047e-05	3.10049e-05	1.1001e-05	1.52251e-05	1.16973e-05	7.82847e-06	5.89765e-06	3.53564e-06	7.92823e-07	3.32176e-06	2.96757e-06	3.56166e-06	2.90908e-06	4.28838e-06	4.16148e-06	2.54044e-06	2.98941e-06	5.7093e-06	1.67753e-06	0.000564738	0.435141	0.00329947	0.00484876	0.409855
2	BXY_0750700.1	0.00023651	0.00023068	0.000196863	0.000177359	0.000197906	0.000188292	0.000176645	0.00017571	0.000186145	0.00025351	0.00020144	0.000191407	9.22744e-05	8.40587e-05	9.4617e-05	7.92223e-05	9.2303e-05	0.000103248	0.000103049	9.93205e-05	9.40583e-05	8.84532e-05	7.86946e-05	5.71504e-05	0.000564738	0.409855	0.00329947	0.00484876	0.435141
1	BXY_1332400.1	1.85983e-06	2.495e-06	2.23575e-06	3.78067e-06	3.0559e-06	3.86456e-06	2.71947e-06	4.94561e-06	4.53838e-06	1.96053e-06	3.66384e-06	2.94761e-06	3.981e-05	4.78389e-05	4.81748e-05	5.20915e-05	2.49519e-05	1.61103e-05	5.38492e-05	3.91084e-05	5.41505e-05	4.67025e-05	2.15883e-05	2.98512e-05	0.000564738	0.409855	0.00329947	0.00484876	0.435141
8	BXY_1408300.1	0.00037562	0.000437007	0.000409447	0.000377246	0.000415262	0.000439335	0.00037747	0.000363606	0.000307728	0.00033276	0.000343315	0.000459622	0.000494716	0.000465922	0.000497808	0.000407603	0.000503067	0.000385579	0.000588678	0.000527911	0.000584668	0.000587275	0.000597142	0.000629804	0.000566526	0.144244	0.173092	0.000189359	0.0452918
1	BXY_0579900.1	7.14445e-06	1.02793e-05	9.70505e-06	9.50705e-06	8.98326e-06	1.11505e-05	1.39357e-05	1.0735e-05	1.088e-05	7.95476e-06	8.6454e-06	6.10788e-06	6.94152e-06	6.24801e-06	5.22302e-06	3.87402e-06	3.0982e-06	5.09302e-06	5.17434e-06	5.73253e-07	4.79499e-06	3.23816e-06	2.51156e-06	2.94846e-06	0.000566526	0.467463	0.0178923	0.00122256	0.173092
1	BXY_0816800.1	1.68339e-05	1.40735e-05	1.5761e-05	1.87044e-05	1.79224e-05	1.55771e-05	1.0196e-05	1.05319e-05	1.00551e-05	1.25393e-05	9.32641e-06	1.03638e-05	6.46005e-06	5.45204e-06	9.06459e-06	7.98398e-06	7.7168e-06	2.69641e-06	1.26169e-05	7.49412e-06	3.84055e-06	5.3249e-06	3.44147e-06	7.8651e-06	0.000566526	0.0518464	0.000982242	0.054336	0.467463
2	BXY_0659200.1	3.37891e-05	5.20653e-05	5.79422e-05	5.35435e-05	4.99391e-05	5.97131e-05	4.28857e-05	4.02276e-05	4.02208e-05	3.76826e-05	3.76385e-05	4.08254e-05	2.69804e-05	2.74508e-05	2.84156e-05	2.85709e-05	2.74466e-05	2.46615e-05	3.53791e-05	2.52875e-05	3.47635e-05	2.87847e-05	1.69195e-05	2.84786e-05	0.000566526	0.221465	0.000982242	0.0253222	0.283814
3	BXY_0686500.1	0.000363976	0.000412583	0.000446613	0.000322856	0.000300562	0.000347243	0.000125645	7.2166e-05	7.9267e-05	0.00032015	0.00033407	0.000366036	4.4637e-05	3.48419e-05	4.38749e-05	7.06025e-05	3.12025e-05	3.37197e-05	4.05252e-05	5.82917e-05	8.10411e-05	5.61291e-05	3.70182e-05	1.99415e-05	0.00056832	0.196312	0.00114799	0.0228646	0.341546
1	BXY_0420100.1	2.342e-06	1.32947e-06	1.59297e-06	1.45966e-06	9.09852e-07	1.13579e-06	2.92172e-06	2.00011e-06	2.14469e-06	3.84747e-06	3.59851e-06	1.12825e-06	7.27565e-06	8.76251e-06	5.64632e-06	6.12795e-06	4.2818e-06	3.24454e-06	4.83089e-06	4.82389e-06	4.53935e-06	5.79717e-06	4.52577e-06	4.11941e-06	0.00056832	0.196312	0.00114799	0.0228646	0.341546
5	BXY_1498500.1	4.80677e-05	1.40863e-05	1.18524e-05	1.27932e-05	3.35965e-05	3.47069e-05	2.44149e-05	4.78796e-06	1.49029e-05	4.45473e-05	2.8257e-05	4.39029e-05	0.000177335	0.000220033	0.000224793	0.000107862	0.000318536	0.000258621	0.000198004	0.000229726	0.00025274	0.000165601	0.000381111	0.000526726	0.000570119	0.467463	0.00550173	0.00287659	0.409855
4	BXY_0832800.1	3.78225e-05	2.45316e-05	1.32122e-05	2.92037e-05	2.16128e-05	1.6827e-05	2.00637e-05	1.85237e-05	1.6063e-05	1.80217e-05	1.91862e-05	2.53596e-05	5.65679e-05	5.24449e-05	5.6404e-05	4.74139e-05	5.88594e-05	6.25089e-05	7.46199e-05	5.82267e-05	5.58553e-05	4.46509e-05	5.05031e-05	7.35117e-05	0.000570119	0.409855	0.00528805	0.00435258	0.467463
11	BXY_1574400.1	0.000264158	0.00020055	0.000116335	0.000197057	0.000178061	0.000167631	0.000234019	7.96362e-05	8.46615e-05	0.000297735	0.000290189	0.000280654	0.000925	0.000955999	0.00123673	0.000678161	0.0009841	0.000925921	0.00107343	0.00113504	0.00128202	0.000590014	0.000845352	0.000717417	0.000571925	0.409855	0.002504	0.00623303	0.5
6	BXY_0822900.1	0.000138542	0.000130445	0.000118448	0.000117541	0.000135247	0.00011716	0.000121489	0.000110161	0.000110734	0.000153675	0.000109945	0.000102289	9.86007e-05	7.76728e-05	7.2578e-05	9.41327e-05	7.66409e-05	7.38472e-05	0.000101894	0.000104995	8.09736e-05	8.39782e-05	6.76126e-05	5.75001e-05	0.000571925	0.262766	0.00210858	0.0120082	0.419128
9	BXY_0654500.1	0.000358819	0.00027159	0.000241457	0.000350431	0.000376284	0.000322902	0.000346704	0.000307966	0.000263133	0.000350387	0.000327202	0.000300835	0.00076681	0.000844691	0.000888261	0.000737124	0.000713661	0.00073058	0.00076164	0.000857378	0.000827855	0.000619176	0.000795957	0.000849157	0.000571925	0.446383	0.00597262	0.00377705	0.403248
8	BXY_0913700.1	0.000405335	0.000449066	0.000290726	0.000381457	0.000335097	0.000516866	0.000292349	0.000391413	0.000358254	0.000391831	0.000410238	0.000375009	0.000169192	0.000178011	0.000189693	0.00021408	0.000202725	0.000176026	0.000156743	0.000134388	0.000175646	0.00020931	0.00019767	0.000194867	0.000571925	0.403248	0.00374877	0.00432073	0.446383
4	BXY_0866400.1	6.2131e-05	2.36299e-05	6.88534e-05	3.46663e-05	4.03964e-05	2.69812e-05	1.51261e-05	5.21505e-05	4.85237e-05	3.10367e-05	3.83812e-05	2.63346e-05	0.000140634	0.000119264	0.000148593	0.000104238	0.000111741	0.000108634	0.000109079	0.00015807	0.000148399	8.48039e-05	9.00378e-05	0.000111457	0.000571925	0.446383	0.00374877	0.00432073	0.403248
2	BXY_0811200.1	2.68823e-05	3.78461e-05	2.30816e-05	2.21004e-05	1.75292e-05	2.62557e-05	3.20961e-05	1.2436e-05	3.60062e-05	2.48139e-05	3.59271e-05	2.71413e-05	8.35942e-05	9.95872e-05	9.82431e-05	7.05975e-05	9.48586e-05	0.000132819	9.02195e-05	0.000101707	0.00010886	6.47207e-05	9.95863e-05	8.82904e-05	0.000571925	0.409855	0.002504	0.00623303	0.5
1	BXY_0874100.1	3.53396e-05	3.7534e-05	3.94768e-05	4.02303e-05	3.13069e-05	4.24891e-05	4.24477e-05	4.16019e-05	3.82897e-05	2.41137e-05	2.16254e-05	2.52231e-05	3.92042e-06	1.25487e-06	0	2.48073e-06	2.82176e-06	1.95706e-06	1.20537e-06	6.03757e-06	2.21224e-06	3.542e-06	1.25454e-06	1.94756e-06	0.000571925	0.409855	0.002504	0.00623303	0.5
11	BXY_0923300.1	0.00113031	0.00110072	0.000992933	0.00123513	0.00104756	0.000992158	0.00101573	0.00149776	0.00128301	0.000858426	0.000957435	0.00091849	0.00042707	0.000460516	0.000457576	0.000359952	0.000362325	0.000260704	0.000491105	0.000447091	0.000353483	0.000406351	0.000321572	0.000331665	0.000581036	0.446383	0.00377865	0.00426672	0.435141
14	BXY_0778300.1	0.00301759	0.00410567	0.0044174	0.00414696	0.00367044	0.0041725	0.00349182	0.00426767	0.00377495	0.00376718	0.00377884	0.00367685	0.0018752	0.00214843	0.00224488	0.00203778	0.00177452	0.00175506	0.00218784	0.00174968	0.00277702	0.00253953	0.00173459	0.00196014	0.000581036	0.446383	0.00435258	0.00528805	0.435141
5	BXY_0849500.1	0.00019333	0.000153588	0.000128128	0.0001902	0.000131791	0.000137458	9.79428e-05	0.000147594	0.000143623	0.00016089	0.000175138	0.000136275	7.80915e-05	7.83364e-05	6.63543e-05	7.88838e-05	8.09722e-05	7.66375e-05	8.53873e-05	8.97359e-05	6.70232e-05	8.30932e-05	7.67609e-05	7.1602e-05	0.000581036	0.435141	0.00435258	0.00528805	0.446383
5	BXY_1179200.1	8.77808e-05	0.000102201	0.000100848	0.00011073	0.000105748	8.56435e-05	0.000103646	0.000102742	7.69661e-05	8.05043e-05	9.96686e-05	0.000113836	0.000156302	0.000154307	0.000167147	0.0001385	0.000168895	0.000125638	0.000131505	0.000165528	0.000151039	0.000131787	0.000142419	0.000160432	0.000581036	0.435141	0.00377865	0.00426672	0.446383
2	BXY_0327200.1	6.96393e-05	7.72928e-05	6.9159e-05	6.5873e-05	7.43982e-05	6.85629e-05	5.15252e-05	5.23328e-05	5.68169e-05	9.41163e-05	6.7417e-05	6.93026e-05	3.76971e-05	3.52059e-05	3.65177e-05	3.70264e-05	3.99955e-05	5.59167e-05	3.72652e-05	3.22549e-05	3.36658e-05	3.85895e-05	3.76146e-05	2.83982e-05	0.000581036	0.27746	0.00640009	0.00426672	0.231216
1	BXY_0646400.1	1.07086e-05	5.33702e-06	6.04433e-06	5.08303e-06	1.41003e-05	1.52452e-05	1.4245e-05	3.41418e-06	1.5698e-05	9.20785e-06	1.23176e-05	1.2977e-05	4.13306e-05	4.73044e-05	4.69968e-05	8.95375e-05	7.44718e-05	8.26556e-05	5.28761e-05	4.34774e-05	4.37457e-05	6.92572e-05	6.34749e-05	8.81748e-05	0.000581036	0.446383	0.00435258	0.00528805	0.435141
1	BXY_0030600.1	7.5233e-06	2.63896e-06	5.21614e-06	1.64696e-06	3.7682e-06	3.3985e-06	1.34244e-06	4.21465e-06	1.4392e-06	7.69949e-06	6.53667e-06	5.67583e-06	1.18559e-05	1.51956e-05	1.37895e-05	1.20162e-05	1.3914e-05	1.62982e-05	1.21908e-05	1.04388e-05	1.34804e-05	1.37492e-05	1.42355e-05	1.40589e-05	0.000581036	0.435141	0.00435258	0.00528805	0.446383
2	BXY_0757100.1	6.00732e-05	7.35115e-05	7.92177e-05	6.32471e-05	6.10921e-05	7.56635e-05	0.000127556	9.53164e-05	0.000115662	0.000141755	0.000153764	5.85611e-05	5.94231e-05	6.19701e-05	6.07151e-05	5.38465e-05	4.28748e-05	4.11524e-05	4.79274e-05	5.00388e-05	3.30895e-05	3.92961e-05	2.89436e-05	2.60853e-05	0.000582875	0.163593	0.0981833	0.000315491	0.0990742
1	BXY_1687100.1	5.57403e-05	5.50695e-05	5.41396e-05	4.40224e-05	4.08808e-05	4.33488e-05	1.98655e-05	3.09236e-05	2.33661e-05	2.59795e-05	3.8484e-05	5.32681e-05	3.28281e-06	4.65929e-06	6.11023e-06	3.97698e-06	8.13684e-06	3.9774e-06	4.31281e-05	7.92614e-07	1.10399e-05	4.8618e-06	6.90986e-06	8.64966e-06	0.000582875	0.0990742	0.000315491	0.0981833	0.163593
4	BXY_0184200.1	2.14062e-05	2.95797e-05	1.84298e-05	2.8655e-05	2.07942e-05	3.15849e-05	3.55545e-05	3.1351e-05	1.21329e-05	2.59995e-05	1.97028e-05	1.59638e-05	0.00018121	0.00018472	0.000202793	0.000152894	0.000216702	0.000138087	0.00016768	0.000175076	0.00012075	0.000113624	0.000225621	0.000208341	0.00058472	0.403248	0.00328861	0.00493292	0.483898
3	BXY_0154000.1	4.12901e-05	3.58065e-05	2.22491e-05	8.02729e-05	5.98615e-05	8.13262e-05	0.000137141	0.000108175	0.00010805	2.8843e-05	3.41825e-05	3.52633e-05	0.000142102	0.000139437	0.00016134	0.000148593	0.000168217	0.000136884	0.000225953	0.000133012	0.000220975	0.000217128	0.000211153	0.000192801	0.00058472	0.371986	0.0113693	0.00217629	0.196312
1	BXY_0783400.1	1.00533e-05	1.06031e-05	1.04418e-05	9.50183e-06	7.46914e-06	9.68434e-06	9.7943e-06	8.15069e-06	1.03062e-05	1.19124e-05	1.07427e-05	8.96359e-06	2.17315e-06	4.27377e-06	5.79818e-06	6.20131e-06	5.63483e-06	6.1955e-06	4.29012e-06	3.23747e-06	5.9866e-06	6.58786e-06	5.41661e-06	7.21998e-06	0.00058472	0.403248	0.00328861	0.00493292	0.483898
1	BXY_0528100.1	4.23544e-05	4.27604e-05	4.5833e-05	3.43467e-05	3.04073e-05	3.81757e-05	2.85755e-05	3.80281e-05	3.33909e-05	3.74403e-05	4.67016e-05	5.86196e-05	2.02881e-05	1.92416e-05	1.9521e-05	1.85418e-05	2.59574e-05	1.5865e-05	1.50666e-05	1.82659e-05	1.6258e-05	2.18549e-05	1.8238e-05	2.64169e-05	0.000586571	0.467463	0.00484876	0.00329947	0.446383
1	BXY_0604800.1	7.41162e-05	8.43337e-05	8.55769e-05	6.20439e-05	7.30976e-05	6.75612e-05	4.72531e-05	7.07955e-05	8.53843e-05	8.32607e-05	5.93818e-05	7.37531e-05	2.18729e-05	2.02755e-05	2.45867e-05	2.32785e-05	3.1625e-05	3.01305e-05	2.12077e-05	2.73831e-05	1.52256e-06	2.706e-05	2.97077e-05	3.01173e-05	0.000586571	0.446383	0.00329947	0.00484876	0.467463
6	BXY_0339100.1	0.000343262	0.000326003	0.000336814	0.000301686	0.00035236	0.000327182	0.000195366	0.000149638	0.00023648	0.000318197	0.000244729	0.000270331	0.000221955	0.000206916	0.000184327	0.000191762	0.000149061	0.000179647	0.000179273	0.000178033	0.000162797	0.000162769	0.000119037	0.000110885	0.000590291	0.0496444	0.00825259	0.0274863	0.1234
4	BXY_0406700.1	0.000332827	0.000413173	0.000441166	0.000249289	0.000274154	0.000273635	0.000376133	0.000340175	0.00036189	0.000406965	0.000430977	0.000402739	0.000130354	0.000195343	0.000149118	0.000205861	0.000106039	0.00023928	0.000173919	0.000262096	0.000180811	0.000240575	0.000223171	0.000105325	0.000590291	0.324175	0.00484876	0.00432073	0.326689
5	BXY_0703500.1	0.000165744	0.000175149	0.000196799	0.000163062	0.000161931	0.000186673	0.000164186	0.000161258	0.000152267	0.000166421	0.000181234	0.000184016	9.9223e-05	9.94796e-05	0.000116452	0.000130282	0.000147503	0.00013175	0.000153165	0.000114471	0.00012784	0.000152105	0.000127936	0.000140342	0.000590291	0.326689	0.00181552	0.0134192	0.324175
2	BXY_1188300.1	0.00017798	0.000205077	0.000207558	0.000179811	0.000173462	0.000191313	0.000162822	0.000211459	0.000207206	0.000181959	0.00020764	0.000209016	0.000151609	0.00016904	0.000159923	0.000118307	3.94636e-05	8.34795e-05	0.000122249	0.000157224	0.000137667	0.000121135	2.81316e-05	3.46853e-05	0.000590291	0.324175	0.0134192	0.00181552	0.326689
2	BXY_0525700.1	4.48141e-05	3.62171e-05	4.04847e-05	4.49692e-05	7.63161e-05	7.15738e-05	6.25782e-05	6.87239e-05	8.85707e-05	6.76041e-05	3.88848e-05	7.92263e-05	0.00019258	0.000208826	0.000179721	0.000146076	0.000111129	0.00013748	0.000150999	0.000148407	0.000158506	0.000150281	8.63327e-05	0.00012602	0.000590291	0.324175	0.00181552	0.0134192	0.326689
15	BXY_0157500.1	0.00107034	0.00107497	0.00104618	0.00113751	0.000988961	0.000975588	0.00110845	0.00125897	0.000971427	0.000992731	0.00106998	0.000923421	0.000682957	0.00079083	0.000650575	0.000641277	0.000555833	0.000550924	0.000789797	0.000913338	0.000643648	0.000698695	0.000514193	0.00057753	0.000594034	0.435141	0.00500801	0.00467478	0.483898
6	BXY_0016100.1	0.000281753	0.000209274	0.000227703	0.00030803	0.000287298	0.000278894	0.000258237	0.000301939	0.000235567	0.000228821	0.000240648	0.000258061	0.00130004	0.00145639	0.00113357	0.00137218	0.00089344	0.000853699	0.00154318	0.00158778	0.00128094	0.00136314	0.000868549	0.000840918	0.000594034	0.483898	0.00467478	0.00500801	0.435141
4	BXY_0682000.1	0.000387407	0.00022529	0.000221162	0.000266581	0.000259053	0.000256312	0.000512724	0.000664629	0.000626263	0.000299655	0.000339039	0.00034574	0.000952488	0.00100459	0.00107171	0.000931355	0.000720033	0.000529741	0.000676396	0.000487251	0.00071336	0.000721597	0.000541384	0.000643457	0.000594034	0.0906145	0.000224841	0.1234	0.1265
7	BXY_0893500.1	0.000325671	0.000295169	0.00029389	0.000236023	0.000254612	0.000291624	0.000422524	0.000435083	0.000413277	0.00032963	0.000339382	0.000337897	0.000141751	0.000146858	0.000192255	0.000166146	0.000152402	0.000239279	0.000220084	0.000286302	0.000387849	0.00030493	0.00027379	0.000224482	0.000594034	0.0272732	0.0304862	0.0457292	0.0340915
6	BXY_1656400.1	0.000156443	5.40159e-05	0.000162342	0.000115281	0.000227362	0.000180469	0.000326371	0.000238994	0.000283871	0.000291495	0.000151869	0.000165331	0.000519239	0.0003549	0.000348138	0.000271526	0.00152162	0.00132948	0.000538267	0.000431123	0.000335399	0.000373026	0.00171544	0.00214543	0.000594034	0.162206	0.00287659	0.0113693	0.297805
1	BXY_0942100.1	3.0467e-05	3.55867e-05	4.27237e-05	3.92888e-05	3.88347e-05	4.14167e-05	3.52775e-05	3.30258e-05	3.46672e-05	5.42249e-05	4.62908e-05	4.79465e-05	2.48182e-05	1.95957e-05	2.40751e-05	1.87808e-05	2.58909e-05	2.73807e-05	3.09032e-05	2.71077e-05	2.11858e-05	2.60855e-05	2.56699e-05	2.57113e-05	0.000594034	0.387526	0.00287659	0.00705073	0.292601
1	BXY_0783500.1	7.34771e-06	8.97404e-06	1.02275e-05	1.1798e-05	9.83986e-06	1.13805e-05	9.30722e-06	1.04307e-05	7.88668e-06	9.82244e-06	1.08886e-05	9.45132e-06	6.36361e-06	5.61769e-06	5.61385e-06	5.66929e-06	5.43096e-06	4.63684e-06	7.23507e-06	5.34068e-06	6.58801e-06	6.79466e-06	4.51158e-06	5.30696e-06	0.000594034	0.483898	0.00500801	0.00467478	0.435141
1	BXY_1769600.1	5.34487e-05	4.61315e-05	4.34741e-05	4.05438e-05	5.66508e-05	4.54582e-05	1.67123e-05	2.23659e-05	1.46996e-05	3.31039e-05	2.04954e-05	2.66308e-05	1.61223e-05	1.384e-05	1.30993e-05	1.31732e-05	1.76287e-05	1.55369e-05	3.42075e-06	8.53302e-06	1.04417e-05	1.43215e-05	1.57996e-05	1.77618e-05	0.000594034	0.0593845	0.00141547	0.0454553	0.326689
2	BXY_1230800.1	4.39608e-05	5.24555e-05	3.40502e-05	4.71854e-05	5.17656e-05	6.85415e-05	3.0698e-05	3.49474e-05	2.67109e-05	6.43005e-05	6.57154e-05	4.47994e-05	1.54815e-05	2.00672e-05	1.67654e-05	2.25869e-05	2.1614e-05	3.89258e-05	1.1099e-05	4.86638e-06	1.07536e-05	1.33086e-05	1.89484e-05	1.8884e-05	0.000595914	0.312103	0.0178923	0.00217629	0.114851
9	BXY_1381600.1	5.05155e-05	4.50375e-05	7.53654e-05	4.91711e-05	7.35357e-05	4.25108e-05	5.15734e-05	2.56007e-05	3.95581e-05	3.41866e-05	4.97721e-05	3.60899e-05	0.000484723	0.000565928	0.000401653	0.000232249	8.32858e-05	0.000103614	0.000476227	0.000552902	0.000381757	0.000249716	7.21733e-05	8.7298e-05	0.0005978	0.196312	0.012763	0.00188852	0.403248
5	BXY_0321300.1	0.000127044	7.28787e-05	6.5998e-05	8.30859e-05	5.82659e-05	3.65115e-05	0.000112776	6.47457e-05	2.55448e-05	8.20442e-05	9.76176e-05	9.86589e-05	0.000207399	0.000184256	0.00017829	0.000198328	0.000175377	0.000153757	0.000190818	0.00016472	0.00010646	0.000143567	0.000170254	0.000156141	0.0005978	0.403248	0.00156073	0.0185585	0.196312
5	BXY_1286600.1	0.00234547	0.00229716	0.00239451	0.00201813	0.00292965	0.00241897	0.00133912	0.0013646	0.0013344	0.00217797	0.00166617	0.00181122	0.00129161	0.00112533	0.00105447	0.00115511	0.00165961	0.00141887	0.000684273	0.000962261	0.000747453	0.000958729	0.00136668	0.00122602	0.0005978	0.0593845	0.00493292	0.0274863	0.153717
2	BXY_0010800.1	1.6947e-05	1.6452e-05	1.35933e-05	1.71992e-05	1.81686e-05	1.6233e-05	1.65783e-05	1.22686e-05	8.24282e-06	1.53005e-05	1.50937e-05	1.16284e-05	8.9686e-06	1.05894e-05	3.95609e-06	7.42018e-06	3.82879e-06	8.15076e-06	6.78584e-06	6.17371e-06	6.99486e-06	7.20211e-06	7.09036e-06	1.01656e-05	0.0005978	0.141867	0.00163625	0.0178923	0.387526
12	BXY_1516700.1	0.000553206	0.000422654	0.000405533	0.00054656	0.000519243	0.000513057	0.000552401	0.000262176	0.000248214	0.000559658	0.000594174	0.00045642	0.00082368	0.000821831	0.000810395	0.000782012	0.000697955	0.000604028	0.00100476	0.000900873	0.000784983	0.000747765	0.000639274	0.000784603	0.000599693	0.467463	0.00426672	0.00377865	0.483898
11	BXY_1174000.1	0.000983877	0.000594021	0.000483096	0.000643961	0.000561915	0.000544851	0.000691111	0.00052076	0.000418382	0.000879841	0.000976387	0.000921859	0.00317205	0.00316978	0.00323642	0.00259126	0.00207412	0.00216024	0.0031007	0.00339792	0.00245966	0.00242415	0.0027982	0.00269372	0.000599693	0.483898	0.00377865	0.00426672	0.467463
2	BXY_1069900.1	2.05849e-05	2.47176e-05	2.55098e-05	3.12442e-05	2.8943e-05	3.31173e-05	4.68806e-05	2.45921e-05	2.77846e-05	2.73501e-05	2.44382e-05	2.22643e-05	4.77739e-06	9.12943e-06	7.80302e-06	7.07487e-06	6.72109e-06	1.34317e-05	5.75281e-06	8.90734e-06	1.38579e-05	8.61711e-06	6.4481e-06	6.67977e-06	0.000599693	0.483898	0.00377865	0.00426672	0.467463
1	BXY_1702400.1	1.27304e-05	7.54998e-06	7.18577e-06	8.41435e-06	1.02876e-05	8.60569e-06	1.44384e-05	7.00806e-06	7.58558e-06	1.21898e-05	8.80896e-06	7.15226e-06	2.06903e-05	2.0557e-05	1.91651e-05	1.99883e-05	2.04033e-05	1.76441e-05	2.55668e-05	2.73326e-05	1.72828e-05	2.09806e-05	1.60801e-05	2.00478e-05	0.000599693	0.467463	0.00412629	0.00575317	0.483898
1	BXY_1067500.1	3.06219e-06	1.79579e-06	0	1.58678e-06	1.14305e-06	2.77269e-06	1.19304e-06	2.64367e-06	1.67827e-06	1.07657e-06	2.47495e-06	9.54389e-07	1.18755e-05	1.2976e-05	1.19897e-05	1.59607e-05	2.13068e-05	1.06774e-05	1.45087e-05	9.22649e-06	1.07549e-05	1.36389e-05	1.64386e-05	2.1264e-05	0.000599693	0.483898	0.00412629	0.00575317	0.467463
14	BXY_0732200.1	0.00283149	0.0026949	0.00247954	0.00266526	0.00246573	0.00260029	0.00281338	0.00279634	0.00215306	0.00303928	0.00337273	0.0028494	0.00172204	0.00197811	0.00215773	0.00176296	0.00168151	0.00161395	0.00220721	0.0021475	0.00219981	0.00236543	0.0021111	0.00191364	0.000601591	0.256815	0.00329947	0.012763	0.132403
3	BXY_1434300.1	0.000158479	0.000111255	0.000148667	8.57593e-05	8.05816e-05	9.83682e-05	0.000102621	0.000109444	0.000116027	0.000122118	0.000104114	0.000119895	0.000194984	0.000203899	0.00017646	0.00020091	0.000194141	0.000215155	0.000206863	0.000268728	0.000171142	0.000179255	0.000274198	0.000162305	0.000601591	0.483898	0.00329947	0.00484876	0.5
3	BXY_1487600.1	0.000384876	0.000299943	0.000279719	0.000266194	0.000386892	0.000337728	0.000148485	0.000175936	0.000146209	0.000320894	0.000206653	0.000223327	8.49682e-05	3.34776e-05	1.6662e-05	1.78147e-05	4.25063e-05	6.07547e-05	5.21409e-05	1.82362e-05	1.85539e-05	5.68646e-06	3.02919e-05	0.000211151	0.000601591	0.0990742	0.000780367	0.0373364	0.5
1	BXY_1704900.1	3.9014e-06	1.20005e-06	2.74091e-06	3.50953e-06	3.08701e-06	4.40844e-06	9.33604e-07	1.61811e-06	0	5.20836e-06	4.05273e-06	3.27616e-06	1.36508e-05	1.09941e-05	1.18093e-05	1.05494e-05	1.60387e-05	1.36892e-05	1.54162e-05	7.42123e-06	1.08919e-05	1.10567e-05	1.56225e-05	1.55609e-05	0.000601591	0.483898	0.00363657	0.00659894	0.5
1	BXY_1324300.1	1.79786e-05	1.75696e-05	1.56622e-05	1.6851e-05	1.35599e-05	1.37316e-05	1.34495e-05	1.94185e-05	1.42066e-05	1.56115e-05	1.70357e-05	1.4273e-05	2.12124e-07	2.77281e-07	3.05393e-07	2.18978e-07	2.02949e-07	4.54921e-07	1.68078e-07	2.45731e-07	3.61637e-07	1.75396e-07	3.72513e-07	2.71367e-07	0.000603495	0.435141	0.00328861	0.00493292	0.52217
2	BXY_0059200.1	8.17211e-05	9.09443e-05	9.18571e-05	7.55102e-05	7.70644e-05	8.9556e-05	7.275e-05	8.55709e-05	7.45352e-05	7.59634e-05	8.88229e-05	8.38566e-05	6.37092e-05	6.19359e-05	6.41574e-05	5.88563e-05	5.727e-05	4.50713e-05	6.55818e-05	5.18128e-05	5.40773e-05	7.34508e-05	4.33417e-05	4.87109e-05	0.000605405	0.292601	0.002504	0.00796349	0.419128
5	BXY_1615000.1	6.60321e-05	7.74023e-05	7.58405e-05	6.29117e-05	5.56349e-05	5.91835e-05	7.78746e-05	7.98121e-05	9.55452e-05	7.59788e-05	8.45405e-05	8.17509e-05	6.86772e-05	7.04622e-05	6.44174e-05	5.87495e-05	3.86489e-05	5.2269e-05	5.86119e-05	5.48562e-05	4.69076e-05	4.91476e-05	3.83117e-05	3.09151e-05	0.000605405	0.0412604	0.231216	0.000133671	0.0918251
7	BXY_0162100.1	0.000606815	0.000567202	0.000628257	0.000473475	0.000614141	0.000608786	0.000481849	0.000561857	0.000649753	0.000679569	0.00054588	0.00056602	0.000419871	0.000353865	0.000361829	0.00038798	0.000545232	0.000472929	0.000330898	0.000309486	0.000232312	0.000317701	0.000454433	0.000388966	0.000607321	0.435141	0.0143059	0.00163625	0.196312
12	BXY_1561100.1	0.00243421	0.00152524	0.0013786	0.00136205	0.00148849	0.00133176	0.00131086	0.000742686	0.000683164	0.00272753	0.00213371	0.00176083	0.00579013	0.00512147	0.00450832	0.00480149	0.0128202	0.0144443	0.00626815	0.00581666	0.00340723	0.00568931	0.0103663	0.0104835	0.000609243	0.52217	0.00363657	0.00659894	0.467463
5	BXY_0381700.1	0.000411845	0.000411422	0.000409049	0.00034171	0.000317736	0.000367388	0.000334607	0.000376948	0.000349059	0.000346513	0.000357107	0.000426356	0.000218163	0.000246073	0.000216815	0.000250771	0.000183649	0.000155888	0.000233106	0.000263969	0.000165663	0.000235087	0.000183942	0.000184731	0.000609243	0.52217	0.00659894	0.00363657	0.467463
7	BXY_0356500.1	0.000507182	0.000341286	0.000281592	0.000380213	0.000427768	0.000346309	0.000277475	0.000206363	0.000231622	0.000631099	0.000546261	0.000439429	0.00125893	0.00144588	0.00149747	0.000915756	0.00111859	0.000986786	0.00136151	0.00131618	0.00180337	0.00111111	0.00108751	0.00105772	0.000609243	0.467463	0.00363657	0.00659894	0.52217
5	BXY_0833400.1	0.000607764	0.000638565	0.000593832	0.000608063	0.000594868	0.000612191	0.00066174	0.000641686	0.000569793	0.00056367	0.000617248	0.000530307	0.000220252	0.0002301	0.000168489	0.000236062	0.000145629	0.000126921	0.000212142	0.000333544	0.000167988	0.000214691	0.000128199	0.000140385	0.000609243	0.467463	0.00374877	0.00432073	0.52217
3	BXY_0759700.1	8.50401e-05	9.16237e-05	9.96186e-05	9.52114e-05	7.9227e-05	7.8538e-05	9.11108e-05	7.69756e-05	0.000105748	7.88992e-05	5.36424e-05	0.000110691	0.000201012	0.000219281	0.000204934	0.00020662	0.000144248	0.000153069	0.000167351	0.000124784	0.000207156	0.000228337	0.000160593	0.000185977	0.000609243	0.52217	0.00374877	0.00432073	0.467463
1	BXY_0866200.1	7.50904e-06	8.5368e-06	7.80205e-06	9.85525e-06	1.08952e-05	8.32903e-06	1.00633e-05	7.85518e-06	9.83546e-06	8.72883e-06	7.50998e-06	8.57335e-06	1.65193e-06	3.70134e-06	5.35702e-06	5.36555e-06	3.0797e-06	1.81548e-06	2.28671e-06	3.9722e-06	6.5328e-06	2.26338e-06	2.87838e-06	3.20669e-06	0.000609243	0.52217	0.00374877	0.00432073	0.467463
1	BXY_0910800.1	7.55328e-05	7.50942e-05	7.18673e-05	6.20669e-05	6.3621e-05	6.56024e-05	7.32626e-05	7.26153e-05	6.32322e-05	6.74549e-05	6.96841e-05	6.2698e-05	4.86985e-05	5.13097e-05	5.32774e-05	4.47967e-05	3.11679e-05	3.74262e-05	5.10868e-05	4.96139e-05	5.23595e-05	5.36209e-05	2.32112e-05	3.03533e-05	0.000609243	0.52217	0.00659894	0.00363657	0.467463
3	BXY_0718200.1	0.000263629	0.000314172	0.000280241	0.000256403	0.000243719	0.000223688	0.000250893	0.000307465	0.000272515	0.000237577	0.000260557	0.000263547	5.95205e-05	7.02325e-05	9.24753e-05	8.1863e-05	3.51916e-05	6.3488e-05	7.57622e-05	5.74047e-05	9.44952e-05	8.93723e-05	2.79942e-05	1.81041e-05	0.000611171	0.5	0.00320004	0.00755731	0.52217
2	BXY_0037500.1	1.6542e-05	1.01665e-05	9.07036e-06	8.70322e-06	1.29392e-05	8.88544e-06	1.40331e-05	1.19393e-05	8.89002e-06	1.09476e-05	1.00826e-05	7.09545e-06	4.64462e-05	5.99792e-05	4.53232e-05	3.82479e-05	2.85263e-05	2.70239e-05	5.7003e-05	5.75976e-05	5.5582e-05	4.22711e-05	2.77868e-05	2.7501e-05	0.000611171	0.5	0.00320004	0.00755731	0.52217
2	BXY_0852600.1	5.77983e-05	6.08722e-05	6.39234e-05	5.59149e-05	6.91275e-05	5.67504e-05	6.30061e-05	5.57108e-05	2.64515e-05	5.09549e-05	4.69527e-05	6.18927e-05	2.18194e-05	1.39705e-05	2.22184e-05	2.69688e-05	2.47429e-05	1.73308e-05	1.47307e-05	1.59738e-05	1.05231e-05	2.36436e-05	2.65098e-05	1.99608e-05	0.000611171	0.221465	0.00287659	0.00898067	0.341546
1	BXY_0707300.1	3.92523e-06	7.04599e-06	5.22309e-06	4.08923e-06	1.36726e-05	1.21836e-05	9.40615e-06	9.03332e-06	4.5542e-06	8.73136e-06	1.36491e-05	7.83144e-06	9.82651e-06	1.26575e-05	1.45362e-05	1.53025e-05	1.40967e-05	1.22582e-05	4.07853e-05	3.99969e-05	2.84371e-05	3.27587e-05	2.28497e-05	1.75349e-05	0.000613106	0.356652	0.0500435	0.00122256	0.0593845
5	BXY_0935900.1	0.000384041	0.000235146	0.000213383	0.000181913	0.000251919	0.000197132	0.000100623	0.000132302	0.000166177	0.000304436	0.000220076	0.000223872	0.000562658	0.000488903	0.000398327	0.000461338	0.000767454	0.000637087	0.000375391	0.000415435	0.000402988	0.000332705	0.000736507	0.000517461	0.000613106	0.256815	0.00562316	0.00484876	0.27746
5	BXY_0425900.1	0.000299448	0.000218003	0.000221292	0.000238679	0.000288665	0.000219168	0.000191298	0.000160157	0.000179639	0.000356962	0.000298441	0.000293493	0.000440693	0.000451596	0.000386172	0.000359594	0.000340785	0.000480612	0.000444924	0.000585336	0.000596961	0.000460972	0.000439577	0.000378933	0.000613106	0.451262	0.00957226	0.00283093	0.292601
1	BXY_0041400.1	4.37522e-05	4.69784e-05	4.61158e-05	4.14979e-05	4.57186e-05	4.78491e-05	2.74528e-05	3.78561e-05	3.04752e-05	3.2727e-05	3.73767e-05	3.66925e-05	2.57747e-05	2.49537e-05	2.76953e-05	2.70745e-05	3.01944e-05	2.16626e-05	3.0246e-05	1.84757e-05	2.60037e-05	3.3299e-05	2.22421e-05	3.00225e-05	0.000613106	0.0593845	0.000609468	0.0668081	0.356652
4	BXY_1322100.1	0.000122781	0.00024061	0.000212823	0.000210072	0.00015216	0.000179213	0.000199148	0.000195318	0.000181714	0.000192892	0.000160262	0.000199133	0.000115258	0.000113152	0.00014267	0.000144033	6.71046e-05	8.80177e-05	8.88355e-05	7.51839e-05	9.64393e-05	0.00010383	6.56715e-05	6.17563e-05	0.000615046	0.5	0.0134192	0.00244512	0.196312
5	BXY_0400100.1	1.56187e-05	3.10016e-05	3.06163e-05	2.27247e-05	2.78978e-05	1.71005e-05	1.85971e-05	2.18388e-05	2.71311e-05	3.67858e-05	2.16929e-05	2.93167e-05	0.000454884	0.000717467	0.000360182	0.000477462	0.000472636	0.000487684	0.000460303	0.000544747	0.000330672	0.000401334	0.000579036	0.000627292	0.000616992	0.560955	0.00432073	0.00374877	0.5
9	BXY_0265500.1	0.000917396	0.000947497	0.000958752	0.000977419	0.000900758	0.000994325	0.000850128	0.00106144	0.00099117	0.000920138	0.00114218	0.00108016	0.000779161	0.000822846	0.000778207	0.000657134	0.000751007	0.00073695	0.000809658	0.00072192	0.000856713	0.000811477	0.000736305	0.000799945	0.000616992	0.357367	0.00426672	0.00493292	0.326689
2	BXY_1238600.1	6.89598e-05	9.17725e-05	7.86161e-05	0.000110894	0.000109738	0.000106578	0.000102359	4.85255e-05	4.8643e-05	9.19053e-05	0.00023751	0.000179111	1.47737e-05	1.21885e-05	8.00688e-06	1.11931e-05	2.83923e-05	1.36009e-05	1.19774e-05	1.02389e-05	1.86967e-05	1.10301e-05	2.7413e-05	2.36919e-05	0.000616992	0.5	0.00432073	0.00374877	0.560955
1	BXY_0516100.1	0.000119011	0.000103544	0.000103066	0.000121761	8.93134e-05	9.18024e-05	6.38136e-05	0.000107165	8.60345e-05	9.26571e-05	0.000123744	0.00012922	2.69391e-05	9.27503e-06	1.69855e-05	8.03768e-06	1.39658e-05	2.72359e-05	4.12887e-05	1.76923e-05	7.80229e-06	1.123e-05	1.57991e-05	1.98801e-05	0.000616992	0.5	0.00432073	0.00374877	0.560955
1	BXY_0299900.1	1.18262e-05	9.26035e-06	8.96361e-06	9.35219e-06	1.02138e-05	9.57588e-06	1.23797e-05	9.13854e-06	9.27286e-06	1.31216e-05	9.03106e-06	1.04584e-05	2.41701e-05	2.60359e-05	2.02643e-05	2.78418e-05	1.48185e-05	1.29447e-05	2.74813e-05	1.89474e-05	2.47548e-05	2.82272e-05	2.32275e-05	2.68532e-05	0.00062484	0.387526	0.00623303	0.00329947	0.324175
1	BXY_1416300.1	9.37329e-05	9.03354e-05	8.4403e-05	7.69567e-05	8.30454e-05	7.53645e-05	5.75283e-05	5.05543e-05	5.78445e-05	9.19094e-05	7.51069e-05	7.22354e-05	4.77669e-05	3.87937e-05	3.17023e-05	4.45839e-05	5.83535e-05	5.18618e-05	4.24972e-05	4.94478e-05	3.48131e-05	4.237e-05	4.37652e-05	4.30851e-05	0.00063079	0.132403	0.00287659	0.0143059	0.283814
11	BXY_1716400.1	0.000353767	0.000330884	0.000333496	0.00032994	0.000427717	0.000415438	0.000535896	0.000408576	0.000406728	0.00039843	0.000481903	0.000403785	0.000579172	0.000539308	0.000595148	0.00046805	0.000519934	0.000663697	0.000556597	0.00058216	0.000632685	0.000603558	0.000540049	0.000621925	0.000632786	0.208647	0.00493292	0.00705073	0.243834
4	BXY_0465000.1	0.000154292	0.000417769	0.000170933	0.000350401	0.000389875	0.000458357	0.000226512	0.000243167	0.000188111	0.0001478	0.000153172	0.000351296	0.000129123	0.000125331	0.000115685	9.78893e-05	9.68228e-05	0.000112223	0.000166893	0.000186138	0.000135252	0.000139879	0.000121448	0.000142255	0.000636797	0.218971	0.000372828	0.0849868	0.0835102
4	BXY_1000200.1	7.8447e-05	6.85584e-05	6.42658e-05	7.10038e-05	6.86655e-05	6.22324e-05	6.09413e-05	5.57049e-05	4.79997e-05	5.60675e-05	6.34604e-05	6.11749e-05	3.63958e-05	4.2371e-05	4.4001e-05	4.9798e-05	5.88258e-05	4.5433e-05	4.45701e-05	4.77214e-05	4.50526e-05	5.55349e-05	4.21886e-05	5.05819e-05	0.000638812	0.0614823	0.000982242	0.054336	0.435141
2	BXY_0550700.1	4.18307e-05	0.000100991	0.000121804	0.000103926	0.000103184	0.000113557	0.000126326	0.000121213	0.000132846	0.000143655	0.000161575	0.000164969	0.000190969	0.000240602	0.000230088	0.00020637	0.000171927	0.00018724	0.000126065	0.000126169	0.000193757	0.000218928	0.000158551	0.000159707	0.000638812	0.0375326	0.000133671	0.256815	0.0849868
1	BXY_0820300.1	3.85251e-05	5.03057e-05	4.66822e-05	5.31815e-05	4.52239e-05	5.90908e-05	3.08631e-05	3.21903e-05	1.74405e-05	2.93795e-05	2.57248e-05	2.47806e-05	1.57799e-05	1.52232e-05	1.94653e-05	2.01411e-05	2.31052e-05	1.67662e-05	2.5748e-05	2.1786e-05	2.72969e-05	2.16641e-05	1.76858e-05	2.60244e-05	0.000640833	0.0373364	0.000133671	0.283814	0.0918251
4	BXY_0642100.1	4.84765e-05	4.14302e-05	5.75932e-05	6.55056e-05	5.29142e-05	5.29974e-05	5.35068e-05	5.88578e-05	5.06432e-05	4.36101e-05	4.98945e-05	5.19931e-05	2.38135e-05	2.02449e-05	2.11304e-05	1.76079e-05	1.78743e-05	2.56876e-05	3.18283e-05	3.33365e-05	4.14926e-05	1.80321e-05	1.85435e-05	2.05753e-05	0.000644894	0.451262	0.00327251	0.00852695	0.324175
5	BXY_1740900.1	0.000303424	0.000358827	0.000379692	0.000343853	0.000288923	0.000323077	0.000243301	0.00029866	0.000284322	0.000271656	0.000311834	0.000314398	0.000220454	0.000236557	0.000221857	0.00023599	0.000193685	0.000153862	0.00026053	0.00016717	0.000243911	0.000279277	0.000210554	0.000279418	0.000646934	0.114851	0.000372828	0.0906145	0.163593
7	BXY_1065000.1	0.000353008	0.000424148	0.000432336	0.000441058	0.000229368	0.000216536	0.000183099	0.000278605	0.000288333	0.000193084	0.000320721	0.000325346	0.000150465	0.000183378	0.000158074	0.000127539	0.000151681	0.000155064	0.000165317	0.000178535	0.000183483	0.000118488	0.000115556	0.000115787	0.000653094	0.221465	0.00188852	0.012763	0.435141
1	BXY_0391000.1	7.45454e-06	6.88426e-06	7.68925e-06	8.22226e-06	9.25912e-06	1.13653e-05	8.69024e-06	1.33e-06	4.80915e-06	1.18229e-05	1.29021e-05	1.09074e-05	1.49219e-05	1.53308e-05	1.99115e-05	2.01453e-05	2.02356e-05	2.01362e-05	2.23016e-05	1.67967e-05	2.00195e-05	1.32016e-05	1.51177e-05	1.22463e-05	0.000653094	0.387526	0.00283093	0.00957226	0.357367
6	BXY_0122200.1	0.000264294	0.000208153	0.000241293	0.000224848	0.000167085	0.000198974	0.000166259	0.00024467	0.000225655	0.000244094	0.000299018	0.00023083	0.000425349	0.000487596	0.000470762	0.000415021	0.000283373	0.000397797	0.000368408	0.000339386	0.000283888	0.000397857	0.000271219	0.000274153	0.000659312	0.256815	0.00071569	0.0452918	0.151799
7	BXY_1106200.1	0.000274963	0.000241681	0.000255693	0.000234141	0.000194628	0.000199883	0.000146332	0.000230577	0.000149837	0.000211482	0.00024368	0.000212039	0.000173545	0.000186328	0.000187006	0.000188745	0.000157704	0.000156999	0.000124407	0.000135459	0.000110274	0.000136229	0.000126735	0.000143129	0.000659312	0.151799	0.0412268	0.00640009	0.0375326
1	BXY_0379700.1	1.93944e-05	1.75256e-05	1.65416e-05	1.84665e-05	1.67659e-05	1.53364e-05	2.79752e-06	1.22472e-05	8.91493e-06	1.72934e-05	1.59224e-05	1.36385e-05	3.10035e-05	2.73006e-05	2.3571e-05	2.8556e-05	2.57178e-05	2.59231e-05	2.3959e-05	2.67916e-05	1.39463e-05	2.02145e-05	2.09041e-05	1.76533e-05	0.000659312	0.0990742	0.013471	0.0143059	0.0906145
2	BXY_0466800.1	7.99278e-05	7.76429e-05	7.89222e-05	8.42523e-05	8.38309e-05	7.25527e-05	7.89376e-05	7.5501e-05	6.32777e-05	5.52894e-05	7.2165e-05	6.26182e-05	9.17507e-05	9.22511e-05	0.000103016	0.000105627	8.87701e-05	8.24554e-05	9.0361e-05	8.7413e-05	0.000111598	0.000103197	8.24967e-05	9.31436e-05	0.000665588	0.114851	0.0280023	0.00156073	0.467463
2	BXY_0694700.1	1.30755e-05	8.03013e-06	7.74471e-06	7.38161e-06	1.18809e-05	8.08101e-06	4.44692e-06	4.3037e-06	4.07308e-06	9.98931e-06	3.58598e-06	8.16744e-06	1.43354e-05	1.29719e-05	1.33445e-05	1.08194e-05	2.95484e-05	3.01833e-05	2.3748e-05	1.97598e-05	1.55067e-05	1.47857e-05	2.43854e-05	2.53738e-05	0.000665588	0.208647	0.0309201	0.000982242	0.270146
1	BXY_0906600.1	1.58398e-05	2.05728e-05	1.85553e-05	1.15862e-05	1.00913e-05	1.19134e-05	1.40168e-05	1.49413e-05	1.64371e-05	1.49647e-05	1.82934e-05	1.29492e-05	6.70101e-06	3.39635e-06	4.28631e-06	1.09363e-05	2.74527e-06	4.79416e-06	4.65348e-06	1.50211e-06	4.20808e-06	3.2649e-06	7.01808e-06	2.79633e-06	0.000665588	0.419128	0.00852695	0.00327251	0.357367
2	BXY_1607300.1	5.92543e-05	6.63386e-05	6.86214e-05	6.33558e-05	6.04848e-05	7.39832e-05	3.51177e-05	4.22924e-05	3.64921e-05	4.85417e-05	5.3631e-05	4.65724e-05	3.1843e-05	3.27024e-05	3.27648e-05	3.34621e-05	3.94655e-05	3.58257e-05	4.04589e-05	3.38778e-05	4.13385e-05	4.19945e-05	2.70966e-05	4.09112e-05	0.000665588	0.0412604	0.000224841	0.153717	0.18446
13	BXY_1754600.1	0.00103146	0.000868037	0.000874775	0.000828528	0.00107584	0.00101494	0.000681116	0.000561317	0.00056917	0.00122394	0.000980204	0.000952529	0.00127496	0.00113624	0.00131677	0.00103582	0.00129076	0.00167103	0.00156736	0.00176405	0.00208309	0.00127182	0.00149391	0.00144704	0.000669806	0.326689	0.0280023	0.00114799	0.18446
6	BXY_0662900.1	0.000262523	0.000242976	0.000220382	0.000239461	0.000295473	0.000246972	0.000151444	0.000100559	9.63415e-05	0.000295987	0.000236692	0.000230826	0.000347455	0.00035563	0.000357296	0.000338036	0.000360984	0.00041798	0.00033218	0.000334112	0.000363996	0.000364351	0.00040427	0.000292669	0.000671924	0.24853	0.00898067	0.00287659	0.371986
9	BXY_0472200.1	0.00074089	0.000881354	0.000863249	0.000838976	0.000796856	0.000754549	0.000775893	0.000995459	0.000944242	0.000860456	0.000975688	0.000892201	0.00111469	0.00121007	0.00117583	0.00127382	0.00118509	0.000926029	0.00110989	0.00123342	0.00115104	0.00121272	0.00102558	0.00104952	0.00067405	0.162206	0.00181552	0.0206148	0.451262
7	BXY_0916400.1	0.000591992	0.000690108	0.000710291	0.000858378	0.000849018	0.0009939	0.0016226	0.000873391	0.00101872	0.000593656	0.000647315	0.000574404	0.000389014	0.000433413	0.00042936	0.000393865	0.000129867	0.000182278	0.000490729	0.000262916	0.000561277	0.000585771	0.000186405	0.000187812	0.00067832	0.483718	0.002504	0.00796349	0.357367
2	BXY_1745500.1	8.33523e-05	7.31567e-05	7.43611e-05	8.49361e-05	8.43711e-05	6.57157e-05	4.58636e-05	4.05138e-05	5.28835e-05	6.43761e-05	4.10838e-05	5.26702e-05	4.80938e-05	4.18102e-05	3.24499e-05	3.55161e-05	3.62219e-05	4.22886e-05	3.55692e-05	4.56255e-05	3.48434e-05	2.68315e-05	3.74016e-05	3.46283e-05	0.00067832	0.0496444	0.002504	0.0454553	0.243834
1	BXY_0446900.1	1.87044e-05	1.74708e-05	1.85953e-05	1.59143e-05	1.63472e-05	1.3138e-05	1.38852e-05	1.59673e-05	1.74174e-05	1.65692e-05	1.61716e-05	1.74145e-05	4.03706e-06	1.34443e-05	1.23994e-05	1.24297e-05	1.22462e-05	1.20796e-05	1.0504e-05	1.23935e-05	1.20889e-05	9.04027e-06	1.27377e-05	8.26494e-06	0.00067832	0.387526	0.00484876	0.00432073	0.392027
3	BXY_0855800.1	6.23174e-05	2.63888e-05	6.46049e-05	3.21411e-05	5.455e-05	6.15432e-05	2.4329e-05	4.79224e-05	3.05336e-05	3.79177e-05	2.36638e-05	4.35141e-05	0.000110356	0.000109858	0.000102586	9.07221e-05	0.000117979	8.805e-05	6.81355e-05	6.68564e-05	5.00251e-05	6.7561e-05	5.26844e-05	0.000111906	0.000680466	0.110336	0.0105761	0.0113693	0.123843
1	BXY_1117000.1	2.91962e-05	1.6295e-05	8.49638e-06	1.61282e-05	1.77524e-05	1.64248e-05	2.85552e-06	3.93238e-06	2.66282e-06	1.78554e-05	1.69519e-05	1.26479e-05	3.20227e-05	2.97751e-05	2.76676e-05	2.34372e-05	4.53344e-05	3.52706e-05	4.91606e-05	2.70643e-05	3.48536e-05	3.55856e-05	4.02488e-05	4.80772e-05	0.000682618	0.262766	0.0309201	0.000982242	0.218971
15	BXY_0013600.1	0.0113504	0.0121929	0.0116069	0.012293	0.00982242	0.00992213	0.0126726	0.0140116	0.014384	0.012564	0.0141232	0.0130987	0.00774825	0.0101462	0.00864877	0.00994836	0.00641776	0.00844965	0.00925315	0.0112042	0.00930854	0.0101645	0.00800621	0.00743754	0.000691294	0.054336	0.0550138	0.00141547	0.341546
2	BXY_0471200.1	1.56664e-05	1.31051e-05	1.64439e-05	1.66156e-05	2.10868e-05	1.90135e-05	3.54044e-05	3.46157e-05	3.65446e-05	1.25281e-05	1.91552e-05	1.17531e-05	3.86031e-05	2.52617e-05	4.5767e-05	4.6644e-05	4.68355e-05	4.58357e-05	5.6356e-05	5.17426e-05	5.08925e-05	4.40015e-05	4.28315e-05	5.20133e-05	0.000695673	0.297805	0.00898067	0.00377865	0.208647
2	BXY_1396100.1	1.09562e-05	7.32082e-06	7.7064e-06	1.39138e-05	4.88154e-06	1.65051e-05	1.76173e-05	1.41235e-05	1.03829e-05	7.06458e-06	1.07597e-05	1.00236e-05	2.80279e-05	2.91184e-05	2.67216e-05	2.38821e-05	1.98366e-05	2.8424e-05	2.74156e-05	3.00204e-05	2.98033e-05	2.93903e-05	2.60383e-05	1.67197e-05	0.00070008	0.387526	0.00426672	0.00493292	0.427982
2	BXY_0784000.1	3.1138e-05	3.72716e-05	4.38988e-05	2.57728e-05	4.06894e-05	3.6639e-05	3.39242e-05	2.26914e-05	4.00183e-05	4.33065e-05	2.87893e-05	3.38624e-05	2.24853e-05	1.93885e-05	2.04628e-05	2.11599e-05	1.76985e-05	1.91838e-05	1.04172e-05	1.19791e-05	2.0284e-05	2.42145e-05	2.11831e-05	1.19488e-05	0.00070008	0.427982	0.00493292	0.00426672	0.387526
11	BXY_0804400.1	0.000112141	0.000163404	0.000192938	0.000160145	0.000141826	0.000213766	0.000261505	0.000340485	0.000385815	0.00048841	0.000500136	0.000387611	0.00105704	0.000852906	0.000594647	0.00156443	0.00269305	0.00138251	0.000656247	0.000264252	0.000322383	0.000999251	0.00234548	0.00206282	0.000704515	0.0452918	0.000315491	0.141867	0.207108
6	BXY_0228500.1	0.000170871	8.99589e-05	8.10091e-05	0.000123376	0.000115676	0.00017435	8.90128e-05	3.90582e-05	2.6709e-05	0.000156329	0.0001708	0.000154121	0.000312898	0.000200841	0.000325412	0.00056856	0.00125133	0.000650726	0.000296457	0.000172733	0.000337742	0.000639582	0.000985517	0.00124516	0.000704515	0.392027	0.00705073	0.00287659	0.483718
1	BXY_0898900.1	2.48139e-05	3.11835e-05	3.48371e-05	2.86661e-05	3.42682e-05	3.66772e-05	2.64936e-05	1.94879e-05	2.95137e-05	3.17965e-05	3.32339e-05	3.46165e-05	1.50216e-05	1.3799e-05	1.53034e-05	1.31107e-05	8.18631e-06	1.51813e-05	1.31182e-05	1.95161e-05	1.62877e-05	1.35845e-05	8.59066e-06	6.42963e-06	0.000704515	0.392027	0.00287659	0.00705073	0.483718
3	BXY_0569900.1	0.000262794	0.000318023	0.000367587	0.000375777	0.000315722	0.000343903	0.000233229	0.000262749	0.000275169	0.000211223	0.000229091	0.000264565	0.00017603	0.000199635	0.000190107	0.000216333	0.000196416	0.000145174	0.000159119	0.000131623	0.000224896	0.000218201	0.00014178	0.000244835	0.000711219	0.0724916	0.000982242	0.054336	0.403248
8	BXY_0957300.1	0.000433748	0.000413352	0.000395599	0.000446322	0.000375929	0.000410751	0.000390535	0.000462082	0.000340587	0.000345283	0.00040523	0.000370396	0.000320241	0.000300836	0.000340857	0.000346761	0.000290389	0.000243737	0.000321287	0.000305946	0.00025902	0.000312407	0.000214219	0.00027743	0.000713468	0.23476	0.00493292	0.00705073	0.270146
8	BXY_1000800.1	0.000171488	0.000198507	0.000145532	0.000156329	0.00020951	0.000185932	8.30825e-05	4.38458e-05	4.96977e-05	6.7337e-05	5.79182e-05	6.86939e-05	9.09067e-05	8.6911e-05	7.66365e-05	0.000131991	6.09593e-05	0.000109759	0.000179053	0.000236981	0.000210461	8.8396e-05	0.000140848	9.45546e-05	0.000713468	0.000839101	0.0222431	0.00217629	0.0496444
5	BXY_0384600.1	0.000383254	0.000400808	0.000476851	0.000347946	0.000538781	0.000472519	0.000232975	0.00014481	0.000186561	0.000469454	0.00030046	0.000366849	0.000116678	9.88869e-05	9.17916e-05	0.000114475	0.000185557	0.000180184	0.000137819	9.80267e-05	0.000148416	0.000122739	0.000195445	0.000138928	0.000713468	0.106746	0.000839101	0.0496444	0.326689
4	BXY_0142200.1	6.77064e-05	3.78205e-05	4.00314e-05	4.34558e-05	6.49222e-05	5.71803e-05	4.04493e-05	3.56664e-05	3.13295e-05	5.67957e-05	5.53896e-05	4.9627e-05	8.30943e-05	7.19574e-05	8.00998e-05	8.10645e-05	8.99395e-05	8.17331e-05	8.98335e-05	6.17301e-05	7.41657e-05	7.1218e-05	5.99602e-05	6.69369e-05	0.000717986	0.218971	0.00493292	0.0113693	0.141867
1	BXY_0608000.1	5.1201e-05	4.17253e-05	4.37204e-05	6.54405e-05	9.26632e-05	7.9394e-05	5.07839e-05	1.7479e-05	2.53316e-05	3.79879e-05	8.32993e-05	2.87633e-05	7.05314e-06	9.25721e-06	5.72898e-06	1.77315e-05	2.08788e-05	6.21162e-06	1.47632e-05	2.60543e-05	1.06524e-05	1.25278e-05	1.23232e-05	1.15777e-05	0.000717986	0.173092	0.000839101	0.0412604	0.256815
1	BXY_1110100.1	1.16711e-05	1.59064e-05	1.51927e-05	1.51128e-05	1.43105e-05	1.38611e-05	1.78375e-05	1.32185e-05	2.21648e-05	1.75267e-05	1.90259e-05	2.07873e-05	1.16897e-05	1.20166e-05	8.31444e-06	1.02444e-05	8.90902e-06	1.38497e-05	1.11748e-05	4.15073e-06	4.24296e-06	9.2029e-06	1.20615e-05	4.32695e-06	0.000717986	0.141867	0.0593845	0.000609468	0.218971
3	BXY_0142400.1	0.000350025	0.000327692	0.000356101	0.000259634	0.000495814	0.000432894	0.00018864	0.000147634	0.00020257	0.000348919	0.00017951	0.000239998	0.00012298	0.00011748	0.000108299	0.00012435	0.000199049	0.000159544	0.000161494	9.35891e-05	0.000121942	0.000122788	0.000129831	0.000170677	0.000729408	0.0724916	0.000907758	0.0500435	0.467463
3	BXY_0058200.1	0.000181297	0.000195546	0.000193026	0.000172984	0.000213357	0.000213375	8.82694e-05	8.8633e-05	8.25945e-05	0.000118745	0.00010211	0.000111549	0.000146128	7.36017e-05	8.67245e-05	8.83579e-05	0.000113816	8.89206e-05	6.40053e-05	9.26583e-05	6.02675e-05	5.15695e-05	5.95089e-05	7.88648e-05	0.000738675	0.0222431	0.0214588	0.054336	0.0614823
4	BXY_0796200.1	0.000165139	0.00019876	0.000199133	0.000160004	0.000155059	0.000149856	0.000138699	0.000183145	0.000193406	0.000186946	0.000210483	0.000193735	0.000105633	0.000111044	0.000108634	0.000108847	9.40202e-05	0.000100875	9.71989e-05	0.000140679	0.00010205	0.000115201	9.60026e-05	8.49864e-05	0.00074101	0.465031	0.00528805	0.00575317	0.451262
7	BXY_0942600.1	0.000104806	6.06389e-05	6.56972e-05	6.27023e-05	9.87664e-05	7.74727e-05	0.000150228	0.000145015	9.96619e-05	7.70955e-05	8.06798e-05	7.80496e-05	0.000190328	0.000228598	0.000207543	0.000162865	0.000127056	0.000151516	0.000241731	0.000239773	0.000200293	0.000182963	0.000149466	0.000158219	0.000745702	0.208647	0.00287659	0.0113693	0.356652
3	BXY_0195400.1	0.000224869	0.000204317	0.000192789	0.000175046	0.000193222	0.000170637	8.09737e-05	8.7519e-05	8.62592e-05	0.000235477	0.000189201	0.00016593	8.31644e-05	6.51648e-05	6.97361e-05	7.11258e-05	9.87386e-05	0.00010292	6.31843e-05	6.21435e-05	3.06446e-05	4.63287e-05	8.48105e-05	5.63234e-05	0.000745702	0.1265	0.012763	0.00934955	0.123843
2	BXY_1287200.1	3.38106e-05	2.85646e-05	2.99793e-05	2.63525e-05	2.71469e-05	2.49757e-05	1.5102e-05	1.69387e-05	1.54817e-05	1.55913e-05	1.93529e-05	1.82079e-05	1.52757e-05	1.30802e-05	1.31668e-05	1.47695e-05	1.76094e-05	1.46887e-05	2.06305e-05	1.74525e-05	1.6439e-05	1.48475e-05	1.91546e-05	2.0482e-05	0.000745702	0.0119452	0.000159224	0.297805	0.0412604
1	BXY_1549600.1	1.12198e-05	1.09776e-05	1.17537e-05	9.9285e-06	1.18563e-05	1.30873e-05	6.75613e-06	2.35981e-06	9.58146e-06	8.82097e-06	4.30209e-06	5.93776e-06	5.33895e-06	4.04334e-06	2.02981e-06	2.45613e-06	2.99614e-06	1.18471e-06	4.67046e-06	0	1.59536e-06	1.91041e-06	4.93706e-06	1.01377e-06	0.000745702	0.0496444	0.00188852	0.0550138	0.297805
3	BXY_1086300.1	2.95084e-05	6.92088e-05	7.05555e-05	9.15208e-05	9.00676e-05	9.62227e-05	8.79546e-05	5.97662e-05	9.52657e-05	0.000112163	0.000102036	9.63482e-05	1.18469e-05	1.8087e-05	1.08632e-05	1.63433e-05	1.86138e-05	6.39532e-05	2.3654e-05	1.44982e-05	1.92298e-05	1.40222e-05	1.53736e-05	1.57363e-05	0.00074806	0.27746	0.0107294	0.00327251	0.467463
2	BXY_0228900.1	1.29482e-05	1.21229e-05	8.73586e-06	6.2892e-06	9.54346e-06	6.94471e-06	3.54674e-06	1.64667e-05	1.36513e-05	5.66597e-06	7.72705e-06	7.31709e-06	2.06321e-05	1.54541e-05	1.72279e-05	1.82794e-05	2.3361e-05	2.20045e-05	2.37419e-05	2.35421e-05	1.73663e-05	1.56869e-05	2.42089e-05	2.60861e-05	0.00074806	0.467463	0.0107294	0.00327251	0.27746
1	BXY_1127000.1	5.96021e-06	6.25604e-06	5.54387e-06	4.80698e-06	6.2343e-06	6.91343e-06	6.23655e-06	7.84978e-06	7.48057e-06	6.58129e-06	6.06138e-06	5.32145e-06	4.43159e-06	3.92098e-06	4.25057e-06	2.97652e-06	3.51207e-06	4.04686e-06	4.56978e-06	5.14285e-06	3.56237e-06	5.14286e-06	3.28975e-06	2.4077e-06	0.000752796	0.308177	0.00705073	0.00377865	0.371986
2	BXY_1230900.1	3.23243e-05	2.60328e-05	1.39618e-05	2.16746e-05	1.91713e-05	1.61265e-05	6.1615e-05	2.57441e-05	3.70922e-05	8.33254e-06	7.96432e-06	2.45213e-05	0.000197204	0.000287908	0.000247669	0.000121856	5.90421e-05	0.000219042	0.000224818	0.000198202	0.000255785	0.00010386	0.000126203	0.000114136	0.000755175	0.502954	0.00659894	0.00467478	0.451262
6	BXY_1612000.1	0.000148655	0.00011323	0.000110169	0.000125518	0.00012945	0.000127757	0.000151865	0.000124306	5.93537e-05	0.00015682	0.000166102	9.13434e-05	0.000264536	0.000201376	0.00022901	0.000242643	0.000199944	0.000205875	0.000258064	0.000318379	0.000222771	0.000239818	0.000185209	0.000161181	0.000759957	0.502954	0.00755731	0.00412629	0.483718
5	BXY_0878600.1	7.71682e-05	3.50467e-05	4.1835e-05	0.00012278	6.69453e-05	6.72931e-05	0.000316301	0.000324981	0.000218917	0.000125959	7.00366e-05	5.60566e-05	0.000328897	0.000243163	0.00043485	0.000494125	0.00027684	0.000458198	0.000607322	0.00058924	0.000807414	0.000716602	0.000354701	0.000270689	0.000767185	0.132403	0.00640009	0.0113693	0.184554
5	BXY_0005300.1	0.000141393	0.000127008	0.000139708	0.000150715	0.000124971	0.000111963	0.000125954	0.000117967	0.000109235	0.000149989	0.000154852	0.000148884	0.000168274	0.00016757	0.000151499	0.000157326	0.000165493	0.000146192	0.000194476	0.00021233	0.00016319	0.000169013	0.000170728	0.000168183	0.000769609	0.419128	0.0304862	0.00141547	0.106746
2	BXY_1588900.1	5.32874e-05	4.4828e-05	4.09756e-05	4.68783e-05	4.47574e-05	4.77539e-05	4.08828e-05	3.69789e-05	4.52285e-05	6.43533e-05	4.91116e-05	4.49876e-05	4.04763e-05	3.22669e-05	2.61209e-05	2.88661e-05	2.70761e-05	3.39305e-05	3.09344e-05	3.44795e-05	3.273e-05	3.193e-05	2.73649e-05	2.61453e-05	0.000769609	0.541514	0.00493292	0.00426672	0.483718
[truncated: 2,184 more rows]
